# Supplementary material for: Genome-wide identification, phylogenetic and expression pattern analysis of GATA gene family in Cerasus humilis
Source: Front Plant Sci. 2025 Jun 5;16:1596930. doi: 10.3389/fpls.2025.1596930 (PMC12176744; doi:10.3389/fpls.2025.1596930)
Supplement: Supplementary file 1 [file Table1.xls]

gene_id	CK_1	CK_2	CK_3	Salt_1	Salt_2	Salt_3	Alkali_1	Alkali_2	Alkali_3	gene_name	gene_chr	gene_start	gene_end	gene_strand	gene_length	gene_biotype	gene_description	Family
novel.454	76.059185754012	230.476361217482	32.7401585272754	2926.32560854983	15672.8362308769	25461.852729788	20580.927206688	16123.6192158786	4840.17319215964	-	GWHBCKI00000003	27365776	27368401	-	2543	-	- && sp|P23472|CHLY_HEVBR Hevamine-A OS=Hevea brasiliensis OX=3981 PE=1 SV=2 && PF00704:Glycosyl hydrolases family 18	C2H2
Chumilis17443	4275.92803759424	11744.9479152772	3421.02565191523	2451.87299962289	7119.65372296024	10920.6240994123	4107.99482515909	4887.94572542847	4910.83237290391	Chumilis17443	GWHBCKI00000005	11248729	11249864	-	651	protein_coding	- && sp|O48951|MT3_PRUAV Metallothionein-like protein 1 OS=Prunus avium OX=42229 GN=MT1 PE=3 SV=1 && -	-
Chumilis19829	5.78232496948335	16.1238606613053	0.430675683503318	3158.51233472605	12076.0538950344	9579.83005294359	10070.3473938186	10444.1329780855	3198.11470264091	Chumilis19829	GWHBCKI00000006	16049449	16050528	-	972	protein_coding	- && sp|P83332|TLP1_PRUPE Thaumatin-like protein 1 OS=Prunus persica OX=3760 PE=2 SV=1 && PF00314:Thaumatin family	ARF
Chumilis24024	670.731610390991	387.463688401047	818.203077728196	4029.18684937704	8736.72471439626	12639.0373266148	7919.3660686053	4931.42522968605	4823.13066042262	Chumilis24024	GWHBCKI00000007	20567056	20568125	+	875	protein_coding	- && sp|P32292|ARG2_VIGRR Indole-3-acetic acid-induced protein ARG2 OS=Vigna radiata var. radiata OX=3916 GN=ARG2 PE=2 SV=1 && PF03242:Late embryogenesis abundant protein	-
Chumilis18534	26.1056187482199	355.490604496853	17.0337277731842	6694.59103551742	7941.85071477526	8663.29560235116	5202.96358560083	4166.88195137578	7499.09444037291	Chumilis18534	GWHBCKI00000006	849153	851218	-	1622	protein_coding	- && sp|Q9M8R4|DJ1D_ARATH Protein DJ-1 homolog D OS=Arabidopsis thaliana OX=3702 GN=DJ1D PE=1 SV=1 && PF01965:DJ-1/PfpI family	ARF
novel.781	3.07543798510672	5.42540940152563	0.0835812647230158	95.7449593636174	4647.10048323496	11258.5175218971	10603.0111573621	8370.39017504	4938.23910091729	-	GWHBCKI00000006	15693742	15694971	+	1113	-	- && sp|P83332|TLP1_PRUPE Thaumatin-like protein 1 OS=Prunus persica OX=3760 PE=2 SV=1 && -	MYB
Chumilis19804	6.86291674228022	11.3854118909524	3.88620146785239	3099.73442444479	12202.5698725127	5277.52255950194	5042.01036483172	5707.42212586582	3251.24684258722	Chumilis19804	GWHBCKI00000006	15680321	15686530	+	1915	protein_coding	- && sp|P83332|TLP1_PRUPE Thaumatin-like protein 1 OS=Prunus persica OX=3760 PE=2 SV=1 && PF00314:Thaumatin family	bHLH
Chumilis02215	148.768210470044	247.683694988651	144.64110990964	3580.93329211756	5290.81017305169	15233.592093398	4581.17508351381	2354.61099513719	2626.46434985013	Chumilis02215	GWHBCKI00000001	14054104	14055541	-	1176	protein_coding	- && - && PF00257:Dehydrin	-
Chumilis20695	446.155365647117	527.140805656394	553.981444580191	2388.94507529517	4989.81976261566	5815.71767699768	5823.24634491553	7463.34082668327	3514.81888462872	Chumilis20695	GWHBCKI00000006	22171943	22172192	+	156	protein_coding	- && - && -	-
Chumilis21118	590.883707745341	686.509028347365	525.254776518338	3928.7593865216	9812.54009951252	7293.10027048742	1667.3208140421	906.408468678404	2021.9343172652	Chumilis21118	GWHBCKI00000006	24270149	24273831	-	2286	protein_coding	- && sp|Q07511|FDH_SOLTU Formate dehydrogenase, mitochondrial OS=Solanum tuberosum OX=4113 GN=FDH1 PE=1 SV=2 && PF00389:D-isomer specific 2-hydroxyacid dehydrogenase, catalytic domain|PF02826:D-isomer specific 2-hydroxyacid dehydrogenase, NAD binding domain	bHLH
Chumilis00709	385.1647477821	464.163338412123	314.251833061346	1604.64410515875	3036.20722844794	7621.55428484811	4612.3168906332	3604.40769973149	3453.38085043381	Chumilis00709	GWHBCKI00000001	5130766	5130966	+	201	protein_coding	- && - && -	ERF
Chumilis21155	172.347631264087	148.194657913473	112.912729791834	3820.50042376826	7836.44303834928	4805.80730022633	2361.30508965783	1581.28059862525	1503.13312423282	Chumilis21155	GWHBCKI00000006	24461126	24462661	-	842	protein_coding	- && sp|Q9FNE2|GRXC2_ARATH Glutaredoxin-C2 OS=Arabidopsis thaliana OX=3702 GN=GRXC2 PE=3 SV=1 && PF00462:Glutaredoxin	MIKC_MADS
Chumilis20696	268.953759542983	237.728684050459	277.589427747962	1681.50038322651	3804.88503784921	4936.47801596226	3563.62132009073	3921.1125635179	1803.81538599022	Chumilis20696	GWHBCKI00000006	22172359	22173483	+	1125	protein_coding	- && sp|Q96471|DCAM_IPONI S-adenosylmethionine decarboxylase proenzyme OS=Ipomoea nil OX=35883 GN=SAMDC PE=3 SV=1 && PF01536:Adenosylmethionine decarboxylase	-
Chumilis13469	1.74526965931625	6.87875483369357	1.48554652063039	2395.8081167793	2985.36946525968	1025.22291960417	8377.10752992179	4024.20077304102	1402.99335458494	Chumilis13469	GWHBCKI00000004	10720235	10762831	+	1816	protein_coding	- && sp|P50694|TLP_PRUAV Glucan endo-1,3-beta-glucosidase OS=Prunus avium OX=42229 PE=1 SV=1 && PF00314:Thaumatin family	MYB
Chumilis17499	31.6038004404961	47.7837437542472	21.9502617592131	1640.73849914233	2826.47333049734	4877.42733995385	3612.07753055207	3578.93868360711	2837.46644377505	Chumilis17499	GWHBCKI00000005	11600989	11602828	+	1638	protein_coding	- && sp|A0A3Q7HH64|JA2L_SOLLC NAC domain-containing protein JA2L OS=Solanum lycopersicum OX=4081 GN=JA2L PE=2 SV=1 && PF02365:No apical meristem (NAM) protein	NAC
Chumilis03604	3.60695834097655	11.5349953819807	0.67671639890919	493.111225386001	1300.39987473469	1395.50939914031	8333.98460196714	4883.52216074109	2396.782542787	Chumilis03604	GWHBCKI00000001	25809084	25810589	+	1031	protein_coding	- && sp|Q9M2U5|CHI5_ARATH Endochitinase EP3 OS=Arabidopsis thaliana OX=3702 GN=EP3 PE=1 SV=1 && PF00182:Chitinase class I	-
Chumilis15231	1154.13467345784	941.880062842109	1959.22981939329	295.18078421328	1993.58886992719	6531.86676447384	3398.88614406509	813.204167179553	1494.24734765268	Chumilis15231	GWHBCKI00000004	22138041	22138501	-	180	protein_coding	- && sp|Q9M373|AGP20_ARATH Arabinogalactan protein 20 OS=Arabidopsis thaliana OX=3702 GN=AGP20 PE=1 SV=1 && -	-
Chumilis15911	794.23242269585	777.405466213263	725.47976898712	2189.59392227544	2445.21315874552	2511.74013014974	3567.45880139191	2275.20498600682	1991.28218725246	Chumilis15911	GWHBCKI00000005	1186357	1188579	-	1669	protein_coding	- && sp|P0CG85|UBI1P_NICSY Polyubiquitin OS=Nicotiana sylvestris OX=4096 GN=UBI11 PE=2 SV=1 && PF00240:Ubiquitin family	FAR1
Chumilis24064	3648.2368110814	2739.95381403259	3562.38086946168	1890.15804113381	981.026282566649	1101.72919513727	696.166527836497	1201.19768619777	1272.43340542514	Chumilis24064	GWHBCKI00000007	20735402	20735800	+	399	protein_coding	- && sp|O22914|CP121_ARATH Calvin cycle protein CP12-1, chloroplastic OS=Arabidopsis thaliana OX=3702 GN=CP12-1 PE=1 SV=1 && PF02672:CP12 domain	bZIP
Chumilis24216	177.084478549849	101.848601528487	342.202593092208	1352.4042683843	2471.14883481918	5349.50731416652	2924.18505032642	1717.44603620934	2343.46132139979	Chumilis24216	GWHBCKI00000008	525435	525644	-	210	protein_coding	- && - && -	NF-X1
Chumilis20142	142.38487883987	262.073926868266	223.562358030174	722.481007369205	2684.66882113946	6717.82338372571	2551.90796620776	1178.1785274233	1923.91573884069	Chumilis20142	GWHBCKI00000006	18826483	18827293	-	620	protein_coding	- && - && -	-
Chumilis19787	4088.2450508394	2132.65325539528	5245.30681830778	877.327502797758	459.378274216123	878.322997234434	994.579511673576	642.362793897629	1033.84356404445	Chumilis19787	GWHBCKI00000006	15409956	15411295	+	864	protein_coding	- && sp|P24007|RBS_PYRPY Ribulose bisphosphate carboxylase small subunit, chloroplastic OS=Pyrus pyrifolia OX=3767 GN=RBCS PE=2 SV=1 && PF12338:Ribulose-1,5-bisphosphate carboxylase small subunit|PF00101:Ribulose bisphosphate carboxylase, small chain	M-type_MADS
Chumilis15400	180.563585370928	176.443113702727	141.600877668677	629.091449299331	3437.53477169331	3121.57231449277	5203.6696533507	1699.06336493281	1415.94507165892	Chumilis15400	GWHBCKI00000004	22883061	22884328	+	1173	protein_coding	- && sp|P42849|UMEC_ARMRU Umecyanin OS=Armoracia rusticana OX=3704 PE=1 SV=1 && PF02298:Plastocyanin-like domain	C2H2
Chumilis20345	735.622913499578	1060.86222626189	650.606145425785	1285.10545829485	2655.32035438088	3522.72163619743	2808.17275474033	1409.01023320257	1554.16250588623	Chumilis20345	GWHBCKI00000006	20123495	20125195	-	1374	protein_coding	- && sp|Q9MB94|ACCO_PRUMU 1-aminocyclopropane-1-carboxylate oxidase OS=Prunus mume OX=102107 GN=ACO1 PE=2 SV=1 && PF14226:non-haem dioxygenase in morphine synthesis N-terminal|PF03171:2OG-Fe(II) oxygenase superfamily	GATA
Chumilis05364	394.850190773292	300.046077659055	278.88643149526	1228.84308124645	3475.21330651697	4519.25084237974	2083.7590626377	1618.47246598526	1351.11134832002	Chumilis05364	GWHBCKI00000001	42603492	42606307	-	972	protein_coding	- && sp|F6HDT7|MTND2_VITVI 1,2-dihydroxy-3-keto-5-methylthiopentene dioxygenase 2 OS=Vitis vinifera OX=29760 GN=VIT_05s0020g04080 PE=3 SV=1 && PF03079:ARD/ARD' family	HSF
Chumilis08392	391.74389641582	532.744784377421	507.632972879669	1440.57465595709	1463.19501309291	3283.9972384402	2640.19291006183	1889.81712116684	2132.28317266157	Chumilis08392	GWHBCKI00000002	27145366	27145672	+	174	protein_coding	- && sp|A2Y075|LTI6B_ORYSI Hydrophobic protein LTI6B OS=Oryza sativa subsp. indica OX=39946 GN=LTI6B PE=3 SV=2 && -	-
Chumilis20701	4.28712423366729	2.67218969527515	0.898801426441707	1645.53836309125	1730.66352553674	2981.51693426713	4228.36802195072	1961.58425631292	1716.79955302387	Chumilis20701	GWHBCKI00000006	22189208	22189526	+	207	protein_coding	- && - && -	-
Chumilis01494	381.962038811119	399.729841526291	317.658928869736	1756.6993380936	2354.36018253697	2558.25189649494	2267.66481749258	1889.39478794604	2318.72125916456	Chumilis01494	GWHBCKI00000001	10165290	10168533	+	1941	protein_coding	- && sp|P43297|RD21A_ARATH Cysteine proteinase RD21A OS=Arabidopsis thaliana OX=3702 GN=RD21A PE=1 SV=1 && PF00396:Granulin|PF08246:Cathepsin propeptide inhibitor domain (I29)|PF00112:Papain family cysteine protease	C2H2
Chumilis14451	1668.59836764764	2389.36885869769	1421.29517465211	852.376838827101	895.263841323748	977.51736351673	1551.48247144604	2311.616098109	2016.59411582194	Chumilis14451	GWHBCKI00000004	18206557	18206793	+	237	protein_coding	- && - && -	-
Chumilis17643	175.805390257048	130.661034855625	124.447089001576	1195.79740579866	1876.66349406873	2907.8514044287	3165.13780739022	1915.49350071496	1486.96761844679	Chumilis17643	GWHBCKI00000005	13026678	13028941	-	1729	protein_coding	- && sp|P0CG85|UBI1P_NICSY Polyubiquitin OS=Nicotiana sylvestris OX=4096 GN=UBI11 PE=2 SV=1 && PF00240:Ubiquitin family	MYB_related
Chumilis14931	776.463405828078	700.402226887133	594.531893494362	1392.54638583631	1733.28003104878	1553.91754031359	2223.84667126759	1669.45659197388	1667.07398046684	Chumilis14931	GWHBCKI00000004	20650280	20652872	+	1762	protein_coding	- && sp|Q8H166|ALEU_ARATH Thiol protease aleurain OS=Arabidopsis thaliana OX=3702 GN=ALEU PE=1 SV=2 && PF08246:Cathepsin propeptide inhibitor domain (I29)|PF00112:Papain family cysteine protease	NAC
Chumilis18069	66.6073543878162	147.00050462694	16.7498243667218	101.308129063444	3216.39399062308	1748.43304245095	3184.33763967757	2422.72343444905	1028.9318794193	Chumilis18069	GWHBCKI00000005	18009269	18011231	-	1444	protein_coding	- && sp|A7PQW3|E13B_VITVI Glucan endo-1,3-beta-glucosidase OS=Vitis vinifera OX=29760 GN=VIT_06s0061g00120 PE=1 SV=2 && PF00332:Glycosyl hydrolases family 17	NAC
Chumilis09034	57.5312731748074	64.2099055462037	96.9428296424731	300.281666729062	1497.96733310068	3261.27304626528	2781.75784386677	2075.70126703735	1589.33948343692	Chumilis09034	GWHBCKI00000003	466272	466556	+	285	protein_coding	- && - && -	-
Chumilis11353	97.2643016808732	151.539063653396	63.3419621166796	784.748091230364	1295.20431268013	2331.58420256688	2761.36594089357	1494.27045368145	2446.03832190156	Chumilis11353	GWHBCKI00000003	24552149	24553969	-	1346	protein_coding	- && sp|Q08733|PIP13_ARATH Aquaporin PIP1-3 OS=Arabidopsis thaliana OX=3702 GN=PIP1-3 PE=1 SV=1 && PF00230:Major intrinsic protein	BES1
Chumilis00917	285.001182444128	194.594705498223	538.865421484779	1041.22738774478	1714.5628887476	2569.5057802248	2233.77557564879	1410.00278818641	1300.46953378541	Chumilis00917	GWHBCKI00000001	6505110	6507166	-	1548	protein_coding	- && sp|Q39013|NAC2_ARATH NAC domain-containing protein 2 OS=Arabidopsis thaliana OX=3702 GN=NAC002 PE=1 SV=2 && PF02365:No apical meristem (NAM) protein	NAC
Chumilis01641	27.6929982413062	17.9967711844289	30.7777337393818	1038.11114406508	3569.77272378962	2620.14643650348	1656.72048095909	1123.0228993273	1169.7665854752	Chumilis01641	GWHBCKI00000001	10907499	10908438	+	940	protein_coding	- && - && -	-
Chumilis25226	440.777450921223	151.919921043085	135.718511127984	717.912386744987	2657.94419855059	2152.88170172937	2200.67281772229	1736.37130414841	1034.09959093898	Chumilis25226	GWHBCKI00000008	5936382	5939408	-	2228	protein_coding	- && sp|Q9SGU9|MGL_ARATH Methionine gamma-lyase OS=Arabidopsis thaliana OX=3702 GN=MGL PE=1 SV=1 && PF01053:Cys/Met metabolism PLP-dependent enzyme	-
Chumilis23843	8.93936069602603	5.17094400167427	18.7840855804909	320.783851223265	1194.00433344066	3048.9178414318	2702.41667169951	1780.71571662565	1721.60412050306	Chumilis23843	GWHBCKI00000007	19751122	19751433	-	312	protein_coding	- && - && -	-
Chumilis04096	15.5736349712812	11.9532771190433	9.17258955734706	267.583154113608	1494.49225733651	2475.64404746932	2760.06551026988	1936.53024479239	1802.8980301851	Chumilis04096	GWHBCKI00000001	32664939	32670096	+	1932	protein_coding	- && sp|Q94AZ2|STP13_ARATH Sugar transport protein 13 OS=Arabidopsis thaliana OX=3702 GN=STP13 PE=1 SV=2 && PF00083:Sugar (and other) transporter	ERF
Chumilis07992	0.331441537392765	0.180765773503907	0	339.518169415165	1676.88179492558	2598.52551813082	3070.83107757262	1778.79753093449	1120.21843093595	Chumilis07992	GWHBCKI00000002	25056055	25056309	-	255	protein_coding	- && - && -	-
Chumilis06064	12.8529057011987	178.162958407414	119.877593184139	1612.97250126782	822.104823202546	639.239864189323	1384.30623133848	2367.40972598032	3333.18101680864	Chumilis06064	GWHBCKI00000002	3284589	3288806	+	2387	protein_coding	- && sp|P31752|ASNS_ASPOF Asparagine synthetase [glutamine-hydrolyzing] OS=Asparagus officinalis OX=4686 PE=2 SV=2 && PF13537:Glutamine amidotransferase domain|PF00733:Asparagine synthase	G2-like
Chumilis25556	303.426448836291	494.506462087678	164.600327508856	1040.34289776116	3291.22233118564	2235.43245195917	1173.31956510391	829.13761873617	925.613694689121	Chumilis25556	GWHBCKI00000008	10250855	10253207	-	1121	protein_coding	- && sp|O48646|GPX6_ARATH Probable phospholipid hydroperoxide glutathione peroxidase 6, mitochondrial OS=Arabidopsis thaliana OX=3702 GN=GPX6 PE=2 SV=2 && PF00255:Glutathione peroxidase	GATA
Chumilis13576	29.7671174753919	98.7902821264474	15.5290445114226	1794.99637472873	2216.18216622051	1294.85969988008	1392.58286898684	1748.01399436747	1833.2459091069	Chumilis13576	GWHBCKI00000004	12013420	12019727	-	3136	protein_coding	- && sp|Q94A08|RFS2_ARATH Probable galactinol--sucrose galactosyltransferase 2 OS=Arabidopsis thaliana OX=3702 GN=RFS2 PE=2 SV=2 && PF05691:Raffinose synthase or seed imbibition protein Sip1	-
Chumilis18065	33.3227148580898	135.607156842247	11.6000879014308	173.142761097442	3200.65169521037	1574.20710910461	2615.01130688369	1826.3222973241	833.535244395037	Chumilis18065	GWHBCKI00000005	17936809	17938534	-	1239	protein_coding	- && sp|A7PQW3|E13B_VITVI Glucan endo-1,3-beta-glucosidase OS=Vitis vinifera OX=29760 GN=VIT_06s0061g00120 PE=1 SV=2 && PF00332:Glycosyl hydrolases family 17	FAR1
Chumilis09129	444.138542198029	372.335454866071	470.100393746675	682.2075699795	1775.76768150342	1986.52876580565	2292.4919622087	1298.64499262188	1010.95140087278	Chumilis09129	GWHBCKI00000003	1319534	1323520	+	1806	protein_coding	- && sp|O22342|ADT1_GOSHI ADP,ATP carrier protein 1, mitochondrial OS=Gossypium hirsutum OX=3635 GN=ANT1 PE=2 SV=1 && PF00153:Mitochondrial carrier protein	TALE
Chumilis08486	657.089865372991	902.176067759844	817.189012651724	707.054949076857	807.574255693654	1344.66945440115	1885.8504161418	1641.9315453813	1415.89678727368	Chumilis08486	GWHBCKI00000002	27586540	27590865	+	3070	protein_coding	- && sp|P31414|AVP1_ARATH Pyrophosphate-energized vacuolar membrane proton pump 1 OS=Arabidopsis thaliana OX=3702 GN=AVP1 PE=1 SV=1 && PF03030:Inorganic H+ pyrophosphatase	B3
Chumilis01171	65.5906856859308	63.5196019575328	65.2673458505028	496.373713845044	936.420351617839	2166.45644296477	2294.07087003948	2151.53931584753	1883.85643931699	Chumilis01171	GWHBCKI00000001	8101969	8104208	+	873	protein_coding	- && sp|Q5JL96|ZFP34_ORYSJ Probable E3 ubiquitin-protein ligase RZFP34 OS=Oryza sativa subsp. japonica OX=39947 GN=RZFP34 PE=2 SV=1 && PF13639:Ring finger domain|PF05495:CHY zinc finger|PF14599:Zinc-ribbon	Trihelix
Chumilis22288	408.161583802237	516.26086599205	326.589083101538	1047.63710931178	1361.73935973155	1864.76718042671	1869.16530626687	1221.17627619674	1407.8776280478	Chumilis22288	GWHBCKI00000007	10714678	10717547	-	1491	protein_coding	- && sp|P43296|RD19A_ARATH Cysteine protease RD19A OS=Arabidopsis thaliana OX=3702 GN=RD19A PE=1 SV=1 && PF00112:Papain family cysteine protease|PF08246:Cathepsin propeptide inhibitor domain (I29)	C2H2
Chumilis19232	0.311873033340056	1.57336261347727	0.514903769206919	2164.02829929322	1652.11684967192	1348.62223580401	1315.44606955426	972.612161705223	2096.15716457767	Chumilis19232	GWHBCKI00000006	6192737	6194669	-	1084	protein_coding	- && - && PF00903:Glyoxalase/Bleomycin resistance protein/Dioxygenase superfamily	NAC
Chumilis12260	866.469112143354	1230.63657059381	1192.93158044991	2284.65985913844	611.905866143657	1306.07576264878	552.570821050378	530.945868829247	674.962153980352	Chumilis12260	GWHBCKI00000004	1138028	1138285	-	258	protein_coding	- && - && -	-
Chumilis19870	1539.03522938649	2173.53220817761	1874.17055930576	32.6016512706798	285.249194385862	1510.94729562599	692.233964892907	426.933712532524	518.542658341179	Chumilis19870	GWHBCKI00000006	16575795	16576271	-	477	protein_coding	- && - && PF07468:Agglutinin domain	-
Chumilis04529	26.0697827678887	13.2352761887267	10.6983382278326	728.359404373095	1722.20868889641	2084.0498530854	1887.65220599303	1546.38686065786	992.506003736443	Chumilis04529	GWHBCKI00000001	35856338	35857982	-	1313	protein_coding	- && sp|P22242|DRPE_CRAPL Desiccation-related protein PCC13-62 OS=Craterostigma plantagineum OX=4153 PE=2 SV=1 && PF13668:Ferritin-like domain	-
Chumilis04305	715.327674827993	517.507727378114	699.704991212514	1013.26031920081	1566.84836956287	1535.65321120764	1321.9564823103	742.703410635667	754.734639181257	Chumilis04305	GWHBCKI00000001	34381376	34383407	-	1018	protein_coding	- && sp|P35681|TCTP_ORYSJ Translationally-controlled tumor protein homolog OS=Oryza sativa subsp. japonica OX=39947 GN=TCTP PE=1 SV=1 && PF00838:Translationally controlled tumour protein	-
Chumilis05255	0.55499356871115	1.21075761990422	0.26179910216712	99.4052766058684	340.960721435384	208.357041031589	5203.87199238028	1591.78222354933	1332.38948458419	Chumilis05255	GWHBCKI00000001	41899829	41900481	-	533	protein_coding	- && sp|P24076|BGIA_MOMCH Glu S.griseus protease inhibitor OS=Momordica charantia OX=3673 PE=1 SV=1 && -	-
Chumilis01562	786.759349386077	514.361873014309	1443.73822680931	697.723571952853	658.551196488733	1315.59427419333	1302.54564333223	858.685029563043	1119.87257148068	Chumilis01562	GWHBCKI00000001	10457157	10458448	-	1292	protein_coding	- && sp|Q96289|ZAT10_ARATH Zinc finger protein ZAT10 OS=Arabidopsis thaliana OX=3702 GN=ZAT10 PE=2 SV=1 && PF13912:C2H2-type zinc finger	C2H2
Chumilis26330	447.417502933906	396.936705404442	601.838255552348	742.790778004055	1284.26016087231	1610.13860726877	1267.45231557613	1300.49271943736	929.449932047831	Chumilis26330	GWHBCKI00000008	16640744	16644153	+	1479	protein_coding	- && sp|P17598|CATA1_GOSHI Catalase isozyme 1 OS=Gossypium hirsutum OX=3635 GN=CAT1 PE=2 SV=2 && PF00199:Catalase|PF06628:Catalase-related immune-responsive	Nin-like
Chumilis15617	5.40337894385877	5.72358147591086	10.2445426443982	652.231120898249	2007.37251604255	1552.60487895753	2626.39606712665	922.014538279933	775.154628345624	Chumilis15617	GWHBCKI00000004	23954467	23956744	-	1353	protein_coding	- && sp|Q39173|P2_ARATH NADP-dependent alkenal double bond reductase P2 OS=Arabidopsis thaliana OX=3702 GN=P2 PE=2 SV=2 && PF16884:N-terminal domain of oxidoreductase|PF00107:Zinc-binding dehydrogenase	-
novel.686	0.602740355242786	0.0974015261352274	0.0982841496425955	182.678343218133	1024.30902681127	552.979203701228	4084.84257708736	1666.68685619129	983.026481937471	-	GWHBCKI00000005	5153236	5165090	-	1893	-	- && sp|Q9SVG7|BBE17_ARATH Berberine bridge enzyme-like 17 OS=Arabidopsis thaliana OX=3702 GN=At4g20800 PE=2 SV=1 && PF01565:FAD binding domain	CPP
Chumilis03614	2.90189157202249	0.263778381937032	2.72822879335149	369.793028431682	944.156419718849	1413.55480882247	3097.24245618796	1434.824850471	1056.20727637437	Chumilis03614	GWHBCKI00000001	26031007	26031705	-	699	protein_coding	- && - && -	-
Chumilis03366	359.614485083653	318.096815804138	217.349251083773	778.221647508952	1473.26766776821	1350.27161292838	1966.55213725922	986.28725469859	838.166978618252	Chumilis03366	GWHBCKI00000001	21424662	21428244	+	1987	protein_coding	- && sp|Q9FX54|G3PC2_ARATH Glyceraldehyde-3-phosphate dehydrogenase GAPC2, cytosolic OS=Arabidopsis thaliana OX=3702 GN=GAPC2 PE=1 SV=1 && PF02800:Glyceraldehyde 3-phosphate dehydrogenase, C-terminal domain|PF00044:Glyceraldehyde 3-phosphate dehydrogenase, NAD binding domain	Trihelix
Chumilis14720	52.823495021972	37.0727480252926	34.5692353863186	1432.79044861324	1157.59927466966	1479.84720986113	1267.1782164422	1223.78512302664	1478.16711721697	Chumilis14720	GWHBCKI00000004	19427336	19428476	-	1032	protein_coding	- && sp|Q96255|SERB1_ARATH Phosphoserine aminotransferase 1, chloroplastic OS=Arabidopsis thaliana OX=3702 GN=PSAT1 PE=1 SV=1 && PF00266:Aminotransferase class-V	-
Chumilis26553	88.218541105506	81.1095541085294	67.6703497553953	782.988005868922	2043.29395410176	2073.23970989129	1018.75615683936	732.381810204731	1076.84067733142	Chumilis26553	GWHBCKI00000017	10886	15819	+	2238	protein_coding	- && sp|Q9LF46|HACL_ARATH 2-hydroxyacyl-CoA lyase OS=Arabidopsis thaliana OX=3702 GN=HACL PE=1 SV=1 && PF02775:Thiamine pyrophosphate enzyme, C-terminal TPP binding domain|PF02776:Thiamine pyrophosphate enzyme, N-terminal TPP binding domain|PF00205:Thiamine pyrophosphate enzyme, central domain	-
Chumilis22075	0.822401718904953	0.552039188544867	0.417781201961302	46.0375373475286	1721.42961578299	2263.44875443291	2383.73716749343	848.136715180584	697.269229935875	Chumilis22075	GWHBCKI00000007	8646421	8647109	+	668	protein_coding	- && - && -	-
Chumilis07439	15.0159804728614	4.17439917477557	1.39217649955178	625.809665205615	1395.83614870821	1206.94729263756	2176.54275008807	1222.70720606728	1218.34368140031	Chumilis07439	GWHBCKI00000002	21668642	21672167	-	1303	protein_coding	- && sp|Q9ZRF1|MTDH_FRAAN Probable mannitol dehydrogenase OS=Fragaria ananassa OX=3747 GN=CAD PE=2 SV=1 && PF08240:Alcohol dehydrogenase GroES-like domain|PF00107:Zinc-binding dehydrogenase	HB-other
Chumilis07338	1050.27025671231	996.798761449181	962.799989986597	817.931093036642	817.740946443394	722.259354991786	965.241132953833	788.491732960823	668.019598958505	Chumilis07338	GWHBCKI00000002	20596027	20597914	-	1002	protein_coding	- && sp|P59169|H33_ARATH Histone H3.3 OS=Arabidopsis thaliana OX=3702 GN=HTR4 PE=1 SV=2 && PF00125:Core histone H2A/H2B/H3/H4	B3
Chumilis11545	19.1680192906734	15.9485752066106	15.5043246061194	538.177234285357	1004.23993164208	1427.4443524057	1838.04115277398	1513.01954896711	1385.52465238034	Chumilis11545	GWHBCKI00000003	25592045	25592518	-	474	protein_coding	- && - && -	-
Chumilis02783	32.7538787314923	14.5944278890067	76.7318259307557	236.16789086706	349.255315596565	979.928830617392	3867.1567144641	1361.99201567319	829.913615289374	Chumilis02783	GWHBCKI00000001	17500970	17502245	-	1276	protein_coding	- && sp|Q06077|ABRB_ABRPR Abrin-b OS=Abrus precatorius OX=3816 PE=1 SV=1 && PF00161:Ribosome inactivating protein	-
Chumilis22987	425.166641377346	586.437485977035	367.093364350991	1080.68489393452	1308.2152601823	1418.97598139	1067.35883806178	834.474476299647	636.592445179537	Chumilis22987	GWHBCKI00000007	15101082	15102687	+	1606	protein_coding	- && sp|Q39613|CYPH_CATRO Peptidyl-prolyl cis-trans isomerase OS=Catharanthus roseus OX=4058 GN=PCKR1 PE=1 SV=1 && PF00160:Cyclophilin type peptidyl-prolyl cis-trans isomerase/CLD	C3H
Chumilis18722	768.565761861896	703.544638236898	768.49634026781	750.333158955973	983.453957331536	932.790992821704	1266.7289318074	723.930068896214	732.511663691325	Chumilis18722	GWHBCKI00000006	2319446	2321841	+	1149	protein_coding	- && sp|Q9LUM4|RAP22_ARATH Ethylene-responsive transcription factor RAP2-2 OS=Arabidopsis thaliana OX=3702 GN=RAP2-2 PE=1 SV=2 && PF00847:AP2 domain	ERF
Chumilis01082	2106.07106958967	290.09291331907	5186.56573133281	12.6901629021201	0.542990295499711	0.979314840122017	0	0.0527754793334666	0.417227279369706	Chumilis01082	GWHBCKI00000001	7560059	7561812	-	1575	protein_coding	- && sp|Q08298|RD22_ARATH BURP domain protein RD22 OS=Arabidopsis thaliana OX=3702 GN=RD22 PE=2 SV=1 && PF03181:BURP domain	-
Chumilis04233	75.2907806776055	108.517351249609	137.485219069112	515.623806927202	1187.95725097193	1399.97831802596	1699.53732879105	1235.48779883296	1232.7699640486	Chumilis04233	GWHBCKI00000001	33790475	33793155	-	2061	protein_coding	- && sp|Q8VYW2|BAM9_ARATH Inactive beta-amylase 9 OS=Arabidopsis thaliana OX=3702 GN=BAM9 PE=2 SV=1 && PF01373:Glycosyl hydrolase family 14	BES1
Chumilis22453	241.565503769786	279.948910833274	342.307855833522	1317.08653704631	1061.05276671568	1122.14936398179	922.410301278157	1039.71678574354	1210.52350301416	Chumilis22453	GWHBCKI00000007	12003311	12006482	-	2020	protein_coding	- && sp|Q8VZ80|PLT5_ARATH Polyol transporter 5 OS=Arabidopsis thaliana OX=3702 GN=PLT5 PE=1 SV=2 && PF00083:Sugar (and other) transporter	B3
Chumilis19961	749.885424817955	708.366825137977	536.688159442596	340.503434056686	985.910551766181	1023.247040817	1531.31583978865	910.213458132463	729.69748886092	Chumilis19961	GWHBCKI00000006	17517153	17520934	-	1573	protein_coding	- && sp|P04078|GLNA1_MEDSA Glutamine synthetase cytosolic isozyme OS=Medicago sativa OX=3879 PE=2 SV=1 && PF00120:Glutamine synthetase, catalytic domain|PF03951:Glutamine synthetase, beta-Grasp domain	SBP
Chumilis25942	6.99701299823314	8.49463857059755	3.78543379064282	1324.3573354689	201.442288438497	2741.92123419663	827.983955373021	931.441543894821	1449.0734690474	Chumilis25942	GWHBCKI00000008	13162342	13164214	-	1069	protein_coding	- && sp|O23547|EXLB1_ARATH Expansin-like B1 OS=Arabidopsis thaliana OX=3702 GN=EXLB1 PE=2 SV=2 && PF01357:Pollen allergen|PF03330:Lytic transglycolase	bHLH
Chumilis16015	10.0855743329933	5.22622134280004	2.08306402020992	253.142076594438	1249.45945496594	1751.16649476819	1887.83283696867	1241.16618361028	968.302560058639	Chumilis16015	GWHBCKI00000005	1758252	1762244	+	1764	protein_coding	- && sp|F4JJJ3|NDB3_ARATH External alternative NAD(P)H-ubiquinone oxidoreductase B3, mitochondrial OS=Arabidopsis thaliana OX=3702 GN=NDB3 PE=2 SV=1 && PF07992:Pyridine nucleotide-disulphide oxidoreductase	-
Chumilis25287	297.423624287201	306.564960468463	444.040477029973	488.949431980915	1338.46146141245	1890.01893591374	1282.75100307666	769.835341827693	511.167081335913	Chumilis25287	GWHBCKI00000008	6320121	6322482	+	1835	protein_coding	- && sp|C6TAQ0|NRPB_SOYBN DCD domain-containing protein NRP-B OS=Glycine max OX=3847 GN=NRP-B PE=2 SV=1 && PF10539:Development and cell death domain	-
Chumilis15737	82.0331592132676	101.496522909973	55.8516851451724	304.116385804488	1501.81087129097	1461.15077726691	2047.14387478367	906.590092468595	828.905991301204	Chumilis15737	GWHBCKI00000005	474540	476853	+	1803	protein_coding	- && sp|Q8VYH6|B651B_ARATH Cytochrome b561 and DOMON domain-containing protein At4g17280 OS=Arabidopsis thaliana OX=3702 GN=At4g17280 PE=2 SV=1 && PF04526:Protein of unknown function (DUF568)|PF03188:Eukaryotic cytochrome b561	bHLH
Chumilis23842	13.2963813014808	3.15917753693745	20.8656331147776	223.904906543222	837.359543781949	1701.62817827557	1880.09639755751	1289.54664221821	1297.47935583059	Chumilis23842	GWHBCKI00000007	19750401	19750721	-	321	protein_coding	- && sp|Q93ZT5|EDL3_ARATH EID1-like F-box protein 3 OS=Arabidopsis thaliana OX=3702 GN=EDL3 PE=2 SV=1 && -	-
Chumilis14324	68.793388865824	119.470665510008	37.4863983058942	41.9687687345013	1273.41892508186	941.449832089553	2703.25444572401	1613.16801617885	260.376421820449	Chumilis14324	GWHBCKI00000004	17532931	17535214	-	1247	protein_coding	- && sp|Q6RYA0|SABP2_TOBAC Salicylic acid-binding protein 2 OS=Nicotiana tabacum OX=4097 GN=SABP2 PE=1 SV=1 && PF12697:Alpha/beta hydrolase family	C2H2
Chumilis17429	21.7578803123598	31.7279146611079	18.6870305369944	547.937904950016	1294.74523232344	2139.78856621147	1178.65474279611	976.423751069914	821.457500747902	Chumilis17429	GWHBCKI00000005	11126563	11129383	+	2387	protein_coding	- && sp|Q9T076|ENL2_ARATH Early nodulin-like protein 2 OS=Arabidopsis thaliana OX=3702 GN=At4g27520 PE=1 SV=1 && PF02298:Plastocyanin-like domain	NF-YB
Chumilis05815	468.912614079125	197.935378841567	600.840505301985	382.642549874765	817.174692906664	991.527895170293	2401.65736999855	538.650951756171	582.253323824655	Chumilis05815	GWHBCKI00000002	1858461	1861835	-	2588	protein_coding	- && sp|P55737|HS902_ARATH Heat shock protein 90-2 OS=Arabidopsis thaliana OX=3702 GN=HSP90-2 PE=1 SV=1 && PF02518:Histidine kinase-, DNA gyrase B-, and HSP90-like ATPase|PF00183:Hsp90 protein	bZIP
Chumilis14518	4.62136149929345	8.19148371098937	7.62988844969916	2569.34693529648	292.084243497195	2106.7317415546	628.941512208958	701.768201493412	651.674131754334	Chumilis14518	GWHBCKI00000004	18511120	18512510	+	951	protein_coding	- && - && PF00257:Dehydrin	-
Chumilis05910	182.253388240141	132.13117253738	227.049325044236	678.906030571103	1593.27725972143	1260.14777221583	1634.01150881687	565.78418285437	616.637376127285	Chumilis05910	GWHBCKI00000002	2474320	2475713	-	1071	protein_coding	- && sp|Q9M5M7|RL10_EUPES 60S ribosomal protein L10 OS=Euphorbia esula OX=3993 GN=RPL10 PE=2 SV=1 && PF00252:Ribosomal protein L16p/L10e	B3
Chumilis07629	0.456403295231569	0.158402997400331	0	1029.18144424906	1804.08525679779	1764.68495778276	1056.41531233582	678.069695941403	525.448293276322	Chumilis07629	GWHBCKI00000002	23045106	23047249	+	2037	protein_coding	- && sp|W8JMU7|CYQ32_CATRO Cytochrome P450 81Q32 OS=Catharanthus roseus OX=4058 GN=CYP81Q32 PE=2 SV=1 && PF00067:Cytochrome P450	bHLH
Chumilis14452	1303.69823088241	855.584696029795	1339.22558970205	387.384515025087	504.399199498125	216.498530726975	494.424019090358	825.559283859227	894.281970406174	Chumilis14452	GWHBCKI00000004	18210302	18210595	+	294	protein_coding	- && - && -	-
Chumilis05244	3.35387269980774	5.85336790393605	0.399081714443229	142.664903422096	491.956545429434	563.679505724285	2810.50178222792	1354.04763598	1355.73493866003	Chumilis05244	GWHBCKI00000001	41815821	41820133	-	2331	protein_coding	- && sp|Q0WVN5|CSLG3_ARATH Cellulose synthase-like protein G3 OS=Arabidopsis thaliana OX=3702 GN=CSLG3 PE=2 SV=2 && PF03552:Cellulose synthase	LBD
Chumilis06063	140.257892990969	133.018655503194	268.325173929684	212.507251380741	1269.992076064	2530.15432800652	916.039425022337	631.096606689341	583.303164909704	Chumilis06063	GWHBCKI00000002	3262268	3264383	-	1514	protein_coding	- && sp|O80871|P2C25_ARATH Probable protein phosphatase 2C 25 OS=Arabidopsis thaliana OX=3702 GN=At2g30020 PE=1 SV=1 && PF00481:Protein phosphatase 2C	HB-other
Chumilis18018	94.8462083802335	54.0782523527052	79.9685345955294	450.082861922571	1890.59874027927	2130.02003545156	866.623598272709	545.803307033396	567.924411657135	Chumilis18018	GWHBCKI00000005	17003330	17006316	-	1432	protein_coding	- && sp|Q8L9X2|RBCX2_ARATH Chaperonin-like RbcX protein 2, chloroplastic OS=Arabidopsis thaliana OX=3702 GN=RBCX2 PE=1 SV=1 && PF02341:RbcX protein	-
Chumilis10707	86.2192885190844	171.181547928868	186.260007013113	409.224779856733	404.454885543862	2597.6161819666	1377.48674056309	521.042744117423	869.855873366468	Chumilis10707	GWHBCKI00000003	20873497	20874329	+	447	protein_coding	- && sp|P46519|LEA14_SOYBN Desiccation protectant protein Lea14 homolog OS=Glycine max OX=3847 PE=2 SV=1 && PF03168:Late embryogenesis abundant protein	NAC
Chumilis18331	585.736471416133	335.181211980421	1183.83376220442	484.542803870234	921.872476275521	1013.71276593792	999.774051112824	451.230348301139	633.488643148399	Chumilis18331	GWHBCKI00000005	24873232	24875440	+	1687	protein_coding	- && sp|Q9C598|NAC81_ARATH Protein ATAF2 OS=Arabidopsis thaliana OX=3702 GN=NAC081 PE=1 SV=1 && PF02365:No apical meristem (NAM) protein	NAC
Chumilis06449	373.422436041957	331.071617601494	347.54001882796	383.934019639935	1245.24513356525	1298.87817887048	1343.26977964423	644.043455514073	636.18044959019	Chumilis06449	GWHBCKI00000002	5779504	5782690	+	2117	protein_coding	- && sp|O64937|EF1A_ORYSJ Elongation factor 1-alpha OS=Oryza sativa subsp. japonica OX=39947 GN=REFA1 PE=2 SV=2 && PF03143:Elongation factor Tu C-terminal domain|PF00009:Elongation factor Tu GTP binding domain|PF03144:Elongation factor Tu domain 2	-
Chumilis06897	2.30979754630238	2.9203215955507	0.404460641898768	426.543852376857	1999.38470112481	472.498120905827	2073.55632716056	898.640210815747	689.377377575967	Chumilis06897	GWHBCKI00000002	10963394	10964348	+	805	protein_coding	- && sp|P29062|PR4A_TOBAC Pathogenesis-related protein PR-4A OS=Nicotiana tabacum OX=4097 PE=2 SV=1 && PF00967:Barwin family	-
Chumilis08288	471.4348550107	588.685829368136	763.54443537777	1382.30067999871	380.159936696506	2044.42976413001	293.504743519649	124.331839391817	376.09786971976	Chumilis08288	GWHBCKI00000002	26579112	26580019	+	712	protein_coding	- && sp|Q43017|NLTP1_PRUDU Non-specific lipid-transfer protein 1 OS=Prunus dulcis OX=3755 PE=3 SV=1 && PF00234:Protease inhibitor/seed storage/LTP family	ARF
Chumilis02194	1802.87326562815	796.592549070243	3185.16388375297	256.87503280674	43.8700392935919	29.1448787748888	33.2948735737691	73.9962783588694	156.216638986762	Chumilis02194	GWHBCKI00000001	13918422	13918922	-	501	protein_coding	- && sp|P00299|PLAS1_POPNI Plastocyanin A, chloroplastic OS=Populus nigra OX=3691 GN=PETE PE=1 SV=2 && PF00127:Copper binding proteins, plastocyanin/azurin family	-
Chumilis18777	122.462834600316	205.994224922181	106.458740075545	184.356718755456	921.28442454471	1918.91663488091	1307.77005002743	503.901809573679	1038.81542327168	Chumilis18777	GWHBCKI00000006	2609212	2610739	-	1205	protein_coding	- && sp|Q9S7M2|TI10B_ARATH Protein TIFY 10B OS=Arabidopsis thaliana OX=3702 GN=TIFY10B PE=1 SV=1 && PF09425:Divergent CCT motif|PF06200:tify domain	-
Chumilis14700	52.1998186943422	198.852860492292	47.7194820837719	1006.04211804469	841.976148259426	517.267441313822	1697.46864867729	714.412647532707	1218.92875029706	Chumilis14700	GWHBCKI00000004	19355773	19357106	-	1118	protein_coding	- && sp|P36907|CHIX_PEA Endochitinase OS=Pisum sativum OX=3888 PE=2 SV=1 && PF00187:Chitin recognition protein|PF00182:Chitinase class I	NAC
Chumilis05465	558.574598642596	479.494250212396	641.814437340819	395.814469811177	1074.85973206275	971.428530712381	971.481933282982	432.257817209024	719.371039096919	Chumilis05465	GWHBCKI00000001	43219340	43222405	+	1872	protein_coding	- && sp|Q41803|EF1A_MAIZE Elongation factor 1-alpha OS=Zea mays OX=4577 GN=EF1A PE=3 SV=1 && PF00009:Elongation factor Tu GTP binding domain|PF03144:Elongation factor Tu domain 2|PF03143:Elongation factor Tu C-terminal domain	-
Chumilis21722	847.915685122829	1084.68786502255	1477.90633706151	565.457522418467	145.167228706485	1346.05766576025	258.712247134712	84.0195481029135	434.559835012677	Chumilis21722	GWHBCKI00000007	2481185	2482621	+	1018	protein_coding	- && - && PF02496:ABA/WDS induced protein	-
Chumilis05518	56.5476004224078	39.0184934343139	46.8581535869547	415.642701151941	962.388595330568	1266.89318659876	1457.80279690842	1114.00383750525	861.191647786682	Chumilis05518	GWHBCKI00000001	43529470	43539653	-	2156	protein_coding	- && sp|Q43621|GSHRC_PEA Glutathione reductase, cytosolic OS=Pisum sativum OX=3888 PE=2 SV=1 && PF07992:Pyridine nucleotide-disulphide oxidoreductase|PF02852:Pyridine nucleotide-disulphide oxidoreductase, dimerisation domain	MYB_related
Chumilis16314	32.6283901224153	18.9711834743641	12.4983841212595	43.231094674572	255.981139307007	2955.78204066827	1552.69581476273	701.725391280343	555.43381566092	Chumilis16314	GWHBCKI00000005	3323365	3323658	+	294	protein_coding	- && sp|Q52K95|PCP14_ARATH Precursor of CEP14 OS=Arabidopsis thaliana OX=3702 GN=CEP14 PE=2 SV=1 && -	-
Chumilis04381	1285.22249328883	1035.43458466456	890.447524200605	1079.70089967637	115.145291132279	250.09875175489	763.772578857836	378.801034476486	304.550500202	Chumilis04381	GWHBCKI00000001	34957348	34958389	-	944	protein_coding	- && sp|O24248|PRU1_PRUAV Major allergen Pru av 1 OS=Prunus avium OX=42229 GN=PRUA1 PE=1 SV=1 && PF00407:Pathogenesis-related protein Bet v I family	-
Chumilis03392	1.42859615762803	1.48289043749525	0.71012173768486	1520.56203226728	1491.53423975843	476.574969906707	1025.95815305643	771.116225993932	795.582353054623	Chumilis03392	GWHBCKI00000001	21605950	21608100	-	1834	protein_coding	- && sp|Q8VWZ7|C76B6_CATRO Geraniol 8-hydroxylase OS=Catharanthus roseus OX=4058 GN=CYP76B6 PE=1 SV=1 && PF00067:Cytochrome P450	E2F/DP
Chumilis09112	420.868338173329	313.527669909011	390.02437353316	690.119310124819	989.007460498587	1181.76592616179	794.858773592111	525.068041659507	773.368692064419	Chumilis09112	GWHBCKI00000003	1223838	1228029	-	1155	protein_coding	- && sp|A2YEZ6|SAP8_ORYSI Zinc finger A20 and AN1 domain-containing stress-associated protein 8 OS=Oryza sativa subsp. indica OX=39946 GN=SAP8 PE=2 SV=2 && PF01754:A20-like zinc finger|PF01428:AN1-like Zinc finger	NF-YB
Chumilis08590	0.446274856400088	0.224672326125896	0.100759217586479	479.304422635675	1325.03085557667	984.84387191637	1096.86542397475	1182.94350556273	853.507711874885	Chumilis08590	GWHBCKI00000002	28102631	28107489	-	3693	protein_coding	- && sp|Q43191|LOX15_SOLTU Probable linoleate 9S-lipoxygenase 5 OS=Solanum tuberosum OX=4113 GN=LOX1.5 PE=2 SV=1 && PF01477:PLAT/LH2 domain|PF00305:Lipoxygenase	NF-YA
Chumilis16871	18.0090227754234	9.53024616004777	30.8123919387437	1306.0104044205	989.806012394616	910.266945698224	1044.3763382036	853.309356197724	712.032681071186	Chumilis16871	GWHBCKI00000005	7153753	7153989	-	237	protein_coding	- && - && -	-
Chumilis11357	410.451653055025	192.762047563712	1068.22874512451	404.304258965781	606.892624490752	1116.80335951518	898.926550050706	579.101845438239	594.949721624365	Chumilis11357	GWHBCKI00000003	24568486	24569937	-	1452	protein_coding	- && sp|O04203|HSPR2_ARATH Nematode resistance protein-like HSPRO2 OS=Arabidopsis thaliana OX=3702 GN=HSPRO2 PE=1 SV=1 && PF07231:Hs1pro-1 N-terminus|PF07014:Hs1pro-1 protein C-terminus	WRKY
Chumilis22454	180.291803732862	388.272689073517	41.2160418048307	616.897355089014	651.564469396039	1158.95162384528	680.383206711225	1089.96261128259	1060.56635569431	Chumilis22454	GWHBCKI00000007	12029997	12032755	-	2046	protein_coding	- && sp|Q8VZ80|PLT5_ARATH Polyol transporter 5 OS=Arabidopsis thaliana OX=3702 GN=PLT5 PE=1 SV=2 && PF00083:Sugar (and other) transporter	B3
Chumilis20313	285.14731051023	223.767206409266	254.530681858367	612.571963081666	1231.4124394378	1282.0666901989	909.897541128833	556.173421865802	476.713841002144	Chumilis20313	GWHBCKI00000006	19936300	19938016	-	955	protein_coding	- && sp|P56331|IF1A_ONOVI Eukaryotic translation initiation factor 1A OS=Onobrychis viciifolia OX=3882 PE=2 SV=2 && PF01176:Translation initiation factor 1A / IF-1	-
Chumilis05346	368.653144671626	145.007610380444	182.566047122712	395.4129118094	711.271935770686	899.455362470984	1350.21241425848	988.86297203972	667.486888473992	Chumilis05346	GWHBCKI00000001	42487007	42491211	-	2215	protein_coding	- && sp|Q9LIK9|APS1_ARATH ATP sulfurylase 1, chloroplastic OS=Arabidopsis thaliana OX=3702 GN=APS1 PE=1 SV=1 && PF01747:ATP-sulfurylase|PF14306:PUA-like domain	-
Chumilis22516	20.7173507913838	26.1729164847426	46.7450113294703	175.523895502249	715.195789215334	1519.15048722928	1370.29105903845	1086.68481624703	730.564966176354	Chumilis22516	GWHBCKI00000007	12452310	12454514	+	2205	protein_coding	- && sp|O48716|JGB_ARATH Protein JINGUBANG OS=Arabidopsis thaliana OX=3702 GN=JGB PE=1 SV=1 && -	C3H
Chumilis10660	236.609180863434	231.982107729124	195.633861955719	1573.96449055157	481.62996038142	640.210307640041	654.83135892917	842.293730549202	824.636088542863	Chumilis10660	GWHBCKI00000003	20574960	20578924	+	1898	protein_coding	- && sp|Q1KLZ2|CAS1_MALDO L-3-cyanoalanine synthase 1, mitochondrial OS=Malus domestica OX=3750 GN=CAS1 PE=1 SV=1 && PF00291:Pyridoxal-phosphate dependent enzyme	Trihelix
Chumilis06872	223.177665755861	175.581082454773	174.494126021599	693.118515480851	682.353691115126	944.647094781698	1437.9399775061	815.496302202422	515.670159449354	Chumilis06872	GWHBCKI00000002	10744051	10749363	-	1650	protein_coding	- && sp|Q5QGZ8|NRL4A_LUPAN Bifunctional nitrilase/nitrile hydratase NIT4A OS=Lupinus angustifolius OX=3871 GN=NIT4A PE=1 SV=1 && PF00795:Carbon-nitrogen hydrolase	TCP
Chumilis07991	0	0	0	215.381783193657	1137.68807595724	1508.14485378791	1461.80099023327	861.439755847629	474.728784417385	Chumilis07991	GWHBCKI00000002	25055596	25055760	-	165	protein_coding	- && - && -	-
Chumilis13370	138.465689826049	65.7941065355888	107.590616206102	1842.63851954023	995.95052172461	843.637503239378	664.147621454782	385.897626419972	596.883011727675	Chumilis13370	GWHBCKI00000004	9793477	9795576	-	1287	protein_coding	- && sp|Q55EX9|Y8948_DICDI Putative methyltransferase DDB_G0268948 OS=Dictyostelium discoideum OX=44689 GN=DDB_G0268948 PE=1 SV=2 && PF08241:Methyltransferase domain	-
Chumilis20657	228.347418835558	333.194207347668	90.0866577169313	257.448019677911	795.193335161954	1628.49092191798	1262.00712532161	89.2034321416886	890.990705325844	Chumilis20657	GWHBCKI00000006	21976053	21977164	-	902	protein_coding	- && sp|A2XID3|AOC_ORYSI Allene oxide cyclase, chloroplastic OS=Oryza sativa subsp. indica OX=39946 GN=AOC PE=2 SV=1 && PF06351:Allene oxide cyclase	-
Chumilis04134	524.367589861473	704.97160668392	548.071176178613	442.086635711086	582.456263363899	794.272031741224	816.485243044589	606.923194530401	402.797213350499	Chumilis04134	GWHBCKI00000001	32961360	32964500	-	1273	protein_coding	- && sp|P24805|TSJT1_TOBAC Stem-specific protein TSJT1 OS=Nicotiana tabacum OX=4097 GN=TSJT1 PE=2 SV=1 && PF12481:Aluminium induced protein	-
Chumilis02616	378.860044460246	629.497398859036	260.43460596046	835.098066872112	649.189869858796	582.6923298726	674.822877701478	691.488289647145	705.24208596283	Chumilis02616	GWHBCKI00000001	16534989	16536775	+	489	protein_coding	- && - && PF00582:Universal stress protein family	-
Chumilis07659	396.582547241882	360.304596470759	256.29059155021	493.275095891878	534.640878203684	877.020897506119	1123.21516753707	701.867288961671	611.929177817945	Chumilis07659	GWHBCKI00000002	23232588	23235122	-	1586	protein_coding	- && sp|Q9FMH8|RD21B_ARATH Probable cysteine protease RD21B OS=Arabidopsis thaliana OX=3702 GN=RD21B PE=1 SV=1 && PF00112:Papain family cysteine protease|PF08246:Cathepsin propeptide inhibitor domain (I29)	C2H2
Chumilis17856	730.313457923052	1135.27657253199	212.166408284704	14.0520972796213	691.586459017548	432.125622947334	984.890913724583	567.829185924928	572.101542788271	Chumilis17856	GWHBCKI00000005	14925301	14925950	+	415	protein_coding	- && - && PF07172:Glycine rich protein family	-
Chumilis05054	36.0167063340084	33.5493129526163	39.3596910065221	203.82826297184	994.716564911127	1444.63124272441	1192.70366263067	698.41580084774	625.169415922526	Chumilis05054	GWHBCKI00000001	40533942	40538177	-	2796	protein_coding	- && sp|Q9LIR6|BAM1_ARATH Beta-amylase 1, chloroplastic OS=Arabidopsis thaliana OX=3702 GN=BAM1 PE=1 SV=1 && PF01373:Glycosyl hydrolase family 14	BES1
Chumilis10015	0.701544014271712	1.10757534879524	0.345443667502006	122.00516382309	207.357532570417	65.5422179696341	2062.36376886791	1533.73289802406	1237.21285539336	Chumilis10015	GWHBCKI00000003	15952137	15958132	+	2289	protein_coding	- && sp|Q9LQL2|PTR14_ARATH Protein NRT1/ PTR FAMILY 7.3 OS=Arabidopsis thaliana OX=3702 GN=NPF7.3 PE=1 SV=2 && PF00854:POT family	WRKY
Chumilis16610	2.97439068915221	5.89709326178417	4.17978472117164	1076.00228009007	502.639193958642	1279.27390350282	769.599798906487	288.551510212282	1256.02864821092	Chumilis16610	GWHBCKI00000005	5201828	5204086	+	2259	protein_coding	- && sp|Q9FZC8|FOX5_ARATH Berberine bridge enzyme-like 7 OS=Arabidopsis thaliana OX=3702 GN=FOX5 PE=3 SV=1 && PF08031:Berberine and berberine like|PF01565:FAD binding domain	GRAS
Chumilis05937	522.528882843015	502.302893123982	328.575606492253	711.594153553255	650.782580230663	1222.93904526895	277.301165710944	627.633093527788	308.360522349676	Chumilis05937	GWHBCKI00000002	2612346	2613193	-	748	protein_coding	- && sp|P93224|NLTP2_SOLLC Non-specific lipid-transfer protein 2 OS=Solanum lycopersicum OX=4081 GN=LE16 PE=2 SV=1 && -	MYB_related
Chumilis23202	351.782458062139	800.893581816302	320.230514882666	400.963492726061	385.735579444329	457.830688283034	1305.01669235912	554.165178793512	487.787624699319	Chumilis23202	GWHBCKI00000007	16329894	16332563	+	2447	protein_coding	- && sp|O64966|HMDH1_GOSHI 3-hydroxy-3-methylglutaryl-coenzyme A reductase 1 OS=Gossypium hirsutum OX=3635 GN=HMG1 PE=3 SV=1 && PF00368:Hydroxymethylglutaryl-coenzyme A reductase	GRAS
Chumilis08044	0.0856307923355169	0.303565622677534	0.117814016763826	16.7910509562063	202.191678917326	84.3356769232737	1849.02331447414	2017.23040926786	879.239912450479	Chumilis08044	GWHBCKI00000002	25288534	25291329	+	1974	protein_coding	- && sp|Q9SR40|LAC7_ARATH Laccase-7 OS=Arabidopsis thaliana OX=3702 GN=LAC7 PE=2 SV=1 && PF07732:Multicopper oxidase|PF00394:Multicopper oxidase|PF07731:Multicopper oxidase	NAC
Chumilis09491	281.354615590714	230.845545320119	196.908470398084	496.204980035243	970.770662082712	788.38766371173	936.612283420847	530.112782428455	609.765257003329	Chumilis09491	GWHBCKI00000003	5614853	5616949	+	874	protein_coding	- && sp|Q8H0X6|CYT6_ARATH Cysteine proteinase inhibitor 6 OS=Arabidopsis thaliana OX=3702 GN=CYS6 PE=1 SV=2 && PF16845:Aspartic acid proteinase inhibitor	bHLH
Chumilis23653	826.411655947952	778.973042254658	648.103780520366	122.896523684505	600.709458729129	658.048699063807	613.761119531723	459.814931140771	238.835524758678	Chumilis23653	GWHBCKI00000007	18693549	18695165	-	1617	protein_coding	- && sp|Q96303|PHT14_ARATH Inorganic phosphate transporter 1-4 OS=Arabidopsis thaliana OX=3702 GN=PHT1-4 PE=1 SV=1 && PF00083:Sugar (and other) transporter	WRKY
Chumilis16609	0.400892596148894	0.102891232686376	0.0259559005682803	87.4197898837554	590.676933462884	560.504728026086	2164.87812047402	902.599850698177	638.211055970246	Chumilis16609	GWHBCKI00000005	5192784	5194575	+	1792	protein_coding	- && sp|Q9FZC8|FOX5_ARATH Berberine bridge enzyme-like 7 OS=Arabidopsis thaliana OX=3702 GN=FOX5 PE=3 SV=1 && PF08031:Berberine and berberine like|PF01565:FAD binding domain	CPP
Chumilis24099	1538.46875619287	1078.99090204482	1715.78152244074	56.8795551524542	49.9710774887822	61.0919639970235	83.0887741947077	92.0854503369972	227.548395333896	Chumilis24099	GWHBCKI00000007	20879646	20880565	-	510	protein_coding	- && sp|Q8LGG8|USPAL_ARATH Universal stress protein A-like protein OS=Arabidopsis thaliana OX=3702 GN=At3g01520 PE=1 SV=2 && PF00582:Universal stress protein family	-
Chumilis23996	82.152527421711	131.519984796122	37.7703029211379	632.220723083844	1149.52106309186	1085.93813113657	675.032068218222	574.037829856782	483.100285362273	Chumilis23996	GWHBCKI00000007	20457237	20458940	+	947	protein_coding	- && - && PF00582:Universal stress protein family	-
Chumilis15441	4.1192211957952	5.13506949274807	4.69582677365497	607.636684053639	434.340843715143	723.286654896384	880.434317352463	961.032177500925	1165.05270932667	Chumilis15441	GWHBCKI00000004	23116958	23120559	-	2298	protein_coding	- && sp|P21616|AVP_VIGRR Pyrophosphate-energized vacuolar membrane proton pump OS=Vigna radiata var. radiata OX=3916 PE=1 SV=4 && PF03030:Inorganic H+ pyrophosphatase	B3
Chumilis24253	257.259688036832	480.810529775729	299.568938588413	569.647127429138	828.869923007542	1345.98520643086	478.854318973117	291.005844815939	170.111613553543	Chumilis24253	GWHBCKI00000008	717007	717519	+	513	protein_coding	- && sp|Q9LE22|CML27_ARATH Probable calcium-binding protein CML27 OS=Arabidopsis thaliana OX=3702 GN=CML27 PE=1 SV=1 && PF13499:EF-hand domain pair	-
Chumilis17841	844.002064906619	475.03738895381	1030.26237007664	936.215976946624	49.4121168904737	664.95477644285	311.396681446099	84.9685217268812	303.011311642249	Chumilis17841	GWHBCKI00000005	14474691	14474922	+	180	protein_coding	- && - && -	-
Chumilis08204	75.3190179020186	34.347931849545	34.0827825393143	91.4413284860417	558.374532939825	797.970109072806	1683.83751139853	632.098683522232	750.781493695016	Chumilis08204	GWHBCKI00000002	26076997	26079920	-	1856	protein_coding	- && sp|Q948P6|FRI3_SOYBN Ferritin-3, chloroplastic OS=Glycine max OX=3847 PE=2 SV=1 && PF00210:Ferritin-like domain	B3
Chumilis11403	713.759630709051	607.024902720097	1894.50799407525	75.0674625032024	122.82082771002	189.537123516588	504.699239995275	278.737438306008	261.03275008634	Chumilis11403	GWHBCKI00000003	24927363	24930879	+	2960	protein_coding	- && sp|Q9XEE6|C3H29_ARATH Zinc finger CCCH domain-containing protein 29 OS=Arabidopsis thaliana OX=3702 GN=At2g40140 PE=1 SV=1 && PF12796:Ankyrin repeats (3 copies)	C3H
Chumilis10328	127.903289279868	137.466345223938	116.385796709937	317.886998383533	811.498996624318	961.099584095748	1400.3065556785	380.880634349628	375.003878697491	Chumilis10328	GWHBCKI00000003	18653612	18653836	+	225	protein_coding	- && - && -	-
Chumilis15402	2.09505518345911	0.501641414983636	0.393701108498801	197.804628590236	852.624438158683	1475.27800567716	1005.12598940913	591.398064845266	476.679644144947	Chumilis15402	GWHBCKI00000004	22887971	22889064	+	827	protein_coding	- && sp|P29602|CPC_CUCSA Cucumber peeling cupredoxin OS=Cucumis sativus OX=3659 PE=1 SV=3 && PF02298:Plastocyanin-like domain	C2H2
Chumilis07674	144.991386336171	239.424613300511	113.104345019354	1293.5603536689	572.378865085162	514.796919788279	503.413718555116	588.643744347272	615.296338818764	Chumilis07674	GWHBCKI00000002	23350825	23353483	+	1566	protein_coding	- && sp|Q9SJL2|HIP5_ARATH Heavy metal-associated isoprenylated plant protein 5 OS=Arabidopsis thaliana OX=3702 GN=HIPP05 PE=1 SV=2 && PF00403:Heavy-metal-associated domain	MYB_related
Chumilis13132	165.49692784767	198.848062253145	145.490818578751	409.320783707184	718.844522243658	1145.62044634463	808.505825152603	535.627344102537	430.787165949221	Chumilis13132	GWHBCKI00000004	3821751	3825001	-	1899	protein_coding	- && sp|P62200|CALM1_DAUCA Calmodulin-1/11/16 OS=Daucus carota OX=4039 GN=CAM-1 PE=2 SV=2 && PF13499:EF-hand domain pair	FAR1
Chumilis25095	412.029378541969	323.654470888614	433.443279760133	359.838674774013	708.605872767149	579.635869543557	499.587454288183	698.445804949317	482.671202149243	Chumilis25095	GWHBCKI00000008	5091125	5097001	-	3454	protein_coding	- && sp|P35100|CLPC_PEA Chaperone protein ClpC, chloroplastic OS=Pisum sativum OX=3888 PE=2 SV=1 && PF00004:ATPase family associated with various cellular activities (AAA)|PF02861:Clp amino terminal domain, pathogenicity island component|PF10431:C-terminal, D2-small domain, of ClpB protein|PF07724:AAA domain (Cdc48 subfamily)|PF17871:AAA lid domain	ARF
Chumilis04997	71.0299929728783	33.6879614646219	19.6517314382564	65.8757115988175	427.961195087444	667.953928140723	1982.26148132744	638.649269284112	573.622317370944	Chumilis04997	GWHBCKI00000001	40094257	40095969	+	1200	protein_coding	- && sp|Q40294|AOX1_MANIN Ubiquinol oxidase, mitochondrial OS=Mangifera indica OX=29780 GN=AOMI 1 PE=1 SV=2 && PF01786:Alternative oxidase	-
Chumilis09770	149.747573781416	160.384760808485	106.7095464719	693.999150342128	1066.11312828061	904.662831758479	628.415514557142	348.888407127576	411.0661053502	Chumilis09770	GWHBCKI00000003	12822469	12824858	+	826	protein_coding	- && sp|O82089|CCH_ARATH Copper transport protein CCH OS=Arabidopsis thaliana OX=3702 GN=CCH PE=1 SV=1 && PF00403:Heavy-metal-associated domain	-
Chumilis24036	254.438595504108	640.218429778968	233.883979323385	705.544509359259	398.32455795517	391.955368625408	435.63497991256	435.866241432296	937.082951949354	Chumilis24036	GWHBCKI00000007	20611486	20616653	-	2433	protein_coding	- && sp|Q9M111|SUS3_ARATH Sucrose synthase 3 OS=Arabidopsis thaliana OX=3702 GN=SUS3 PE=1 SV=1 && PF00862:Sucrose synthase|PF00534:Glycosyl transferases group 1	HD-ZIP
Chumilis15993	44.7742005424334	69.5087438592406	47.0666996971483	318.243019163206	409.278935232907	751.216091943597	1197.64791794624	734.898549718522	833.672257590593	Chumilis15993	GWHBCKI00000005	1668951	1669202	+	252	protein_coding	- && - && -	-
Chumilis02179	173.02256605786	204.664634696653	86.4632705547613	325.385411348002	675.721256621863	864.336023707692	1113.54715062203	478.204482182689	482.30314530473	Chumilis02179	GWHBCKI00000001	13864623	13866632	-	1134	protein_coding	- && - && PF13462:Thioredoxin	-
Chumilis10861	52.9690142920049	86.0953018762825	6.27861079090787	838.884995806229	322.529504242173	338.086191396669	653.466371278327	1107.59811244949	962.980387701449	Chumilis10861	GWHBCKI00000003	21787912	21788755	-	726	protein_coding	- && sp|Q9M276|ATB12_ARATH Homeobox-leucine zipper protein ATHB-12 OS=Arabidopsis thaliana OX=3702 GN=ATHB-12 PE=1 SV=1 && PF00046:Homeodomain|PF02183:Homeobox associated leucine zipper	HD-ZIP
Chumilis11294	54.1701334383136	77.4141768672073	43.8485356368059	487.594498618997	608.120292324862	591.378362104032	504.750176683111	1344.66805964218	655.06384375935	Chumilis11294	GWHBCKI00000003	24253537	24259882	-	2636	protein_coding	- && sp|O04015|P5CS_ACTDE Delta-1-pyrroline-5-carboxylate synthase OS=Actinidia deliciosa OX=3627 PE=2 SV=1 && PF00696:Amino acid kinase family|PF00171:Aldehyde dehydrogenase family	B3
Chumilis05955	36.4962329242715	37.6270120017934	58.4054955332795	319.82533373953	525.597637596986	963.623545524608	860.644751820654	783.356035288341	777.233970922444	Chumilis05955	GWHBCKI00000002	2714456	2714983	+	528	protein_coding	- && sp|O22932|CIPKB_ARATH CBL-interacting serine/threonine-protein kinase 11 OS=Arabidopsis thaliana OX=3702 GN=CIPK11 PE=1 SV=1 && PF03822:NAF domain	bHLH
Chumilis07854	228.345774972174	359.057910107235	210.804413504256	223.127175190349	518.252086313293	866.972824142231	755.240711008001	711.392628989077	479.399633828415	Chumilis07854	GWHBCKI00000002	24349495	24351645	+	684	protein_coding	- && sp|Q9LFF9|IPYR4_ARATH Soluble inorganic pyrophosphatase 4 OS=Arabidopsis thaliana OX=3702 GN=PPA4 PE=1 SV=1 && PF00719:Inorganic pyrophosphatase	MYB
Chumilis02902	303.279416310404	254.875198786904	314.955940805215	396.656049232267	663.109844663711	839.67635475286	748.591154711309	381.007799386515	443.812414557685	Chumilis02902	GWHBCKI00000001	18128925	18131291	+	1194	protein_coding	- && sp|P24922|IF5A2_NICPL Eukaryotic translation initiation factor 5A-2 OS=Nicotiana plumbaginifolia OX=4092 GN=EIF-5A2 PE=2 SV=1 && PF01287:Eukaryotic elongation factor 5A hypusine, DNA-binding OB fold	bHLH
Chumilis08404	1.29641036768422	1.61937868841576	0.529341117180723	418.349959417568	476.691610297708	516.786040211544	1310.18547194315	918.160161310482	689.388081350049	Chumilis08404	GWHBCKI00000002	27189063	27191321	+	2021	protein_coding	- && sp|Q3E6S9|CNIF3_ARATH Probable L-cysteine desulfhydrase, chloroplastic OS=Arabidopsis thaliana OX=3702 GN=CpNIFS3 PE=1 SV=1 && PF00266:Aminotransferase class-V	bHLH
Chumilis02062	90.4043894903401	111.798234918928	57.5048457406072	434.947575405416	1303.8757079006	755.351382841874	893.803921363206	402.580414833479	275.113129379916	Chumilis02062	GWHBCKI00000001	13193999	13194841	-	402	protein_coding	- && sp|Q43636|TRXH_RICCO Thioredoxin H-type OS=Ricinus communis OX=3988 PE=3 SV=1 && PF00085:Thioredoxin	bHLH
Chumilis18464	567.310216039132	340.841773071442	323.301903679124	172.360776977993	776.443134089769	622.778197037376	764.715549621171	397.780747185786	357.311059344788	Chumilis18464	GWHBCKI00000006	457703	460080	-	1646	protein_coding	- && sp|Q9AT56|METK1_ELAUM S-adenosylmethionine synthase 1 OS=Elaeagnus umbellata OX=43233 GN=SAMS1 PE=2 SV=1 && PF00438:S-adenosylmethionine synthetase, N-terminal domain|PF02773:S-adenosylmethionine synthetase, C-terminal domain|PF02772:S-adenosylmethionine synthetase, central domain	-
Chumilis07712	233.958280270422	210.029153900815	186.267565940288	362.073683191342	703.06962539052	765.250541413739	915.489002302458	492.047736026745	454.406937471808	Chumilis07712	GWHBCKI00000002	23585605	23587372	-	647	protein_coding	- && sp|Q9FGZ9|UBL5_ARATH Ubiquitin-like protein 5 OS=Arabidopsis thaliana OX=3702 GN=UBL5 PE=3 SV=1 && -	-
Chumilis10299	185.469160299368	133.895790802537	167.225215394574	310.331446281585	906.45442454983	959.728543319577	714.148449527163	478.277781459541	464.165348298797	Chumilis10299	GWHBCKI00000003	18416318	18416569	-	252	protein_coding	- && sp|P38389|SC61B_ARATH Protein transport protein Sec61 subunit beta OS=Arabidopsis thaliana OX=3702 GN=At2g45070 PE=1 SV=1 && -	-
Chumilis19889	17.9650920267963	8.68461650964424	30.559248499018	438.713915357368	836.205055069555	1428.16747517794	544.562548281532	368.223697653828	588.5625686587	Chumilis19889	GWHBCKI00000006	16829330	16829647	-	207	protein_coding	- && - && -	-
Chumilis04669	44.3099797491197	49.463402783209	59.4035735561184	270.780188614926	759.958278424086	1465.51450188792	594.22632625156	472.178026815284	478.650712924931	Chumilis04669	GWHBCKI00000001	36904565	36907888	+	1916	protein_coding	- && sp|Q8S8Q6|TET8_ARATH Tetraspanin-8 OS=Arabidopsis thaliana OX=3702 GN=TET8 PE=2 SV=1 && PF00335:Tetraspanin family	-
Chumilis20981	0.0626056237297446	0.136578584425174	0.275632437442123	716.777954311023	716.348997176252	956.986461767235	499.923101155856	619.16192354023	636.688828318171	Chumilis20981	GWHBCKI00000006	23615211	23616437	+	675	protein_coding	- && - && -	-
Chumilis07717	100.804836333596	222.553736300631	78.9751534624209	41.016560658154	438.74040087545	1748.61255242099	901.704923803889	73.164131310341	537.000844841892	Chumilis07717	GWHBCKI00000002	23613592	23613783	+	192	protein_coding	- && - && -	-
Chumilis15486	116.519398728078	1229.80396237988	281.335754260556	1102.35094226501	429.818992891555	643.590500270479	88.8539245014262	109.214499222606	100.377592065838	Chumilis15486	GWHBCKI00000004	23322260	23322568	+	309	protein_coding	- && - && -	-
Chumilis22073	48.8216520013874	32.95893726831	52.1231314803282	378.15384919207	471.157516449119	899.877236279404	926.664207266516	611.173126366265	672.000695472962	Chumilis22073	GWHBCKI00000007	8609760	8615243	-	2537	protein_coding	- && sp|P47924|RIBA1_ARATH Bifunctional riboflavin biosynthesis protein RIBA 1, chloroplastic OS=Arabidopsis thaliana OX=3702 GN=RIBA1 PE=1 SV=2 && PF00926:3,4-dihydroxy-2-butanone 4-phosphate synthase|PF00925:GTP cyclohydrolase II	C3H
Chumilis24804	211.739235601483	187.824988624362	176.695837321465	418.98598729633	785.908238473483	871.280654167177	670.468474679662	396.418918364076	366.647463713357	Chumilis24804	GWHBCKI00000008	3488458	3490729	-	1044	protein_coding	- && sp|Q8LR34|ISU1_ORYSJ Iron-sulfur cluster assembly protein 1 OS=Oryza sativa subsp. japonica OX=39947 GN=ISU1 PE=2 SV=1 && PF01592:NifU-like N terminal domain	-
Chumilis16222	10.7820796423449	6.07015930778553	6.89081093605308	239.574147704198	1015.34157570525	891.599665244422	844.205421049189	507.62192529264	562.213758950678	Chumilis16222	GWHBCKI00000005	2784614	2784997	+	243	protein_coding	- && sp|O82275|TAX1_ARATH Signaling peptide TAXIMIN 1 OS=Arabidopsis thaliana OX=3702 GN=TAX1 PE=2 SV=2 && -	-
Chumilis08361	123.433669805949	106.298805339946	82.3227374816607	181.898616778519	777.721949736958	1020.56270090495	893.62808652622	389.008058166982	489.438539150595	Chumilis08361	GWHBCKI00000002	26896418	26900552	-	2225	protein_coding	- && sp|Q42908|PMGI_MESCR 2,3-bisphosphoglycerate-independent phosphoglycerate mutase OS=Mesembryanthemum crystallinum OX=3544 GN=PGM1 PE=2 SV=1 && PF01676:Metalloenzyme superfamily|PF06415:BPG-independent PGAM N-terminus (iPGM_N)	MYB
Chumilis25621	7.99310209183896	13.6488635410142	11.8610533867679	238.395115543699	534.168133625384	2468.74023005343	307.545838296677	229.875723582008	224.076109037258	Chumilis25621	GWHBCKI00000008	10752951	10756440	+	1898	protein_coding	- && sp|Q9CAN1|RBL2_ARATH RHOMBOID-like protein 2 OS=Arabidopsis thaliana OX=3702 GN=RBL2 PE=1 SV=1 && PF01694:Rhomboid family	-
Chumilis08593	32.7770599995553	46.8320935772023	30.5311733114785	54.9302628382324	514.016280776693	395.750045422648	1637.64135518238	891.016335069737	413.254625874871	Chumilis08593	GWHBCKI00000002	28121782	28139194	-	6819	protein_coding	- && sp|Q43191|LOX15_SOLTU Probable linoleate 9S-lipoxygenase 5 OS=Solanum tuberosum OX=4113 GN=LOX1.5 PE=2 SV=1 && PF01477:PLAT/LH2 domain|PF00305:Lipoxygenase	NF-YA
Chumilis13901	86.5650434987784	96.1645579828695	166.813718357468	301.507872261677	832.268036904554	1116.78524498603	676.490782522133	368.64198753123	359.772689926326	Chumilis13901	GWHBCKI00000004	14769762	14772568	+	2807	protein_coding	- && sp|Q9SJ52|NHL10_ARATH NDR1/HIN1-like protein 10 OS=Arabidopsis thaliana OX=3702 GN=NHL10 PE=2 SV=1 && PF03168:Late embryogenesis abundant protein	ERF
Chumilis23761	1.12918240370855	1.04507499823312	0.903895847482267	371.52137669563	540.374818965012	835.488380677296	871.179912631223	779.254523938081	589.344511774956	Chumilis23761	GWHBCKI00000007	19328989	19334672	+	2470	protein_coding	- && sp|Q9SV13|SUT31_ARATH Sulfate transporter 3.1 OS=Arabidopsis thaliana OX=3702 GN=SULTR3;1 PE=2 SV=1 && PF00916:Sulfate permease family|PF01740:STAS domain	WRKY
Chumilis22317	178.574616926599	165.709586293076	110.00220179405	618.199288855728	730.536737912103	787.046825308188	463.608667503106	468.741452757196	441.693170150467	Chumilis22317	GWHBCKI00000007	10965930	10966403	-	474	protein_coding	- && sp|C0Z2L5|BZP44_ARATH bZIP transcription factor 44 OS=Arabidopsis thaliana OX=3702 GN=BZIP44 PE=1 SV=1 && PF00170:bZIP transcription factor	bZIP
Chumilis25987	134.401431968535	95.0140440688593	125.315580933222	229.428851538906	736.146330531318	1014.51158288025	575.250232420057	698.953712031466	340.922828854207	Chumilis25987	GWHBCKI00000008	13510731	13513671	-	2106	protein_coding	- && sp|O23553|BAM3_ARATH Beta-amylase 3, chloroplastic OS=Arabidopsis thaliana OX=3702 GN=BAM3 PE=1 SV=3 && PF01373:Glycosyl hydrolase family 14	BES1
Chumilis09731	558.921514630304	489.639807395221	604.060315566919	423.352360805207	354.713958801148	481.975002010024	482.464339156214	182.685844871497	340.312510434019	Chumilis09731	GWHBCKI00000003	12199112	12202902	-	1835	protein_coding	- && sp|P43644|DNJH_ATRNU DnaJ protein homolog ANJ1 OS=Atriplex nummularia OX=3553 PE=2 SV=1 && PF00684:DnaJ central domain|PF01556:DnaJ C terminal domain|PF00226:DnaJ domain	C2H2
Chumilis08547	833.297204058053	394.676435477897	1025.48379838833	335.137769760787	164.659781027095	232.769982521539	484.530384129996	304.985162752636	137.638297645805	Chumilis08547	GWHBCKI00000002	27873589	27874607	-	402	protein_coding	- && sp|Q8LD26|DRMH3_ARATH Dormancy-associated protein homolog 3 OS=Arabidopsis thaliana OX=3702 GN=At1g56220 PE=1 SV=1 && PF05564:Dormancy/auxin associated protein	-
Chumilis07540	0.10347403530259	0.158015135016883	0.0227781458464047	169.129048741204	522.255883995505	492.285551953207	981.171756011773	1041.459601384	679.048124124326	Chumilis07540	GWHBCKI00000002	22428043	22432356	+	2042	protein_coding	- && sp|Q9FHP1|ACR1_ARATH ACT domain-containing protein ACR1 OS=Arabidopsis thaliana OX=3702 GN=ACR1 PE=2 SV=1 && PF01842:ACT domain	NAC
Chumilis00178	0.118537997244257	0.129299501384282	0	355.121989485833	1505.67286922404	639.105946662097	566.205874182013	163.794584614369	621.972203976391	Chumilis00178	GWHBCKI00000001	1381134	1383058	-	1426	protein_coding	- && - && PF00190:Cupin	-
Chumilis24978	367.154363046836	468.454502035376	340.77593465156	294.366357593114	373.693107999165	770.40394202187	526.973790369368	348.050405654261	329.404004910025	Chumilis24978	GWHBCKI00000008	4387627	4390547	+	1020	protein_coding	- && sp|P25861|G3PC_ANTMA Glyceraldehyde-3-phosphate dehydrogenase, cytosolic OS=Antirrhinum majus OX=4151 GN=GAPC PE=2 SV=1 && PF00044:Glyceraldehyde 3-phosphate dehydrogenase, NAD binding domain|PF02800:Glyceraldehyde 3-phosphate dehydrogenase, C-terminal domain	Trihelix
Chumilis06401	229.328955926477	264.271277794924	285.973297249799	162.784343913353	366.595287711668	664.271103818614	845.332821084651	497.906774598427	490.694705496456	Chumilis06401	GWHBCKI00000002	5462836	5464753	+	1113	protein_coding	- && sp|Q39023|MPK3_ARATH Mitogen-activated protein kinase 3 OS=Arabidopsis thaliana OX=3702 GN=MPK3 PE=1 SV=2 && PF00069:Protein kinase domain	HB-other
Chumilis01924	55.3673167544805	63.3506589808895	28.255128662277	360.925651879259	638.19359758537	543.477544627887	821.912725566677	650.447677379646	617.654656195216	Chumilis01924	GWHBCKI00000001	12493702	12497133	-	2089	protein_coding	- && sp|Q9SX83|DTX33_ARATH Protein DETOXIFICATION 33 OS=Arabidopsis thaliana OX=3702 GN=DTX33 PE=2 SV=1 && PF01554:MatE	B3
Chumilis21774	148.798577526682	169.419307266269	102.286853435378	208.051067660349	293.738804301256	268.656405612346	882.715967494211	571.951723242545	1107.19752708462	Chumilis21774	GWHBCKI00000007	3056006	3059660	+	1562	protein_coding	- && sp|Q96520|PER12_ARATH Peroxidase 12 OS=Arabidopsis thaliana OX=3702 GN=PER12 PE=1 SV=1 && PF00141:Peroxidase	E2F/DP
Chumilis27192	0.147905786061521	0.0460952722434964	0.162795408364254	46.3788269679947	238.603510599961	154.139259261005	2082.29406777572	874.894084665934	345.487656352581	Chumilis27192	GWHBCKI00000142	29167	33012	+	2000	protein_coding	- && sp|P52706|MDL1_PRUSE (R)-mandelonitrile lyase 1 OS=Prunus serotina OX=23207 GN=MDL1 PE=1 SV=1 && PF00732:GMC oxidoreductase|PF05199:GMC oxidoreductase	G2-like
Chumilis01213	289.7052307278	286.741460833286	265.862867010593	179.110873487516	339.602525025587	542.85298068855	780.133247839242	540.706845042388	484.477460900517	Chumilis01213	GWHBCKI00000001	8370429	8377798	+	3481	protein_coding	- && sp|Q03194|PMA4_NICPL Plasma membrane ATPase 4 OS=Nicotiana plumbaginifolia OX=4092 GN=PMA4 PE=2 SV=1 && PF00702:haloacid dehalogenase-like hydrolase|PF00122:E1-E2 ATPase|PF00690:Cation transporter/ATPase, N-terminus	GRAS
Chumilis19412	2.3011151012116	3.44834861058217	0.497085216379402	103.110140311386	300.346170282877	836.125554261734	1854.22309769835	335.361984857641	272.785424710658	Chumilis19412	GWHBCKI00000006	8063429	8065393	-	1965	protein_coding	- && sp|P26413|HSP70_SOYBN Heat shock 70 kDa protein OS=Glycine max OX=3847 GN=HSP70 PE=3 SV=1 && PF00012:Hsp70 protein	LBD
Chumilis17521	0.489169342968744	0.207502833250466	0.388854443497529	123.405273468629	481.832303326362	590.781911301132	944.389728806439	711.315886171989	846.201317768868	Chumilis17521	GWHBCKI00000005	11761884	11763745	+	1555	protein_coding	- && - && PF14364:Domain of unknown function (DUF4408)|PF05553:Cotton fibre expressed protein	-
Chumilis25126	110.407990340151	88.1561351844893	86.6163385816728	540.846613857721	631.931499209496	772.838068802437	574.372672579252	393.93652136552	498.050496755988	Chumilis25126	GWHBCKI00000008	5273487	5275265	-	537	protein_coding	- && sp|Q9FI44|SDAF2_ARATH Succinate dehydrogenase assembly factor 2, mitochondrial OS=Arabidopsis thaliana OX=3702 GN=SDHAF2 PE=1 SV=1 && PF03937:Flavinator of succinate dehydrogenase	-
Chumilis25565	85.9852436899748	107.520833217276	122.015347324942	253.259930998754	580.793611938946	897.775511644361	846.221849111409	372.963654997431	426.875955524552	Chumilis25565	GWHBCKI00000008	10369148	10372084	+	2649	protein_coding	- && sp|M4IQQ7|CCL9_HUMLU Probable CoA ligase CCL9 OS=Humulus lupulus OX=3486 GN=CCL9 PE=2 SV=1 && PF00501:AMP-binding enzyme|PF13193:AMP-binding enzyme C-terminal domain	MYB_related
Chumilis17767	199.341096359433	239.014324572346	163.445853644564	342.640410317639	417.58604204262	685.502300476228	716.228010134561	458.680881340024	448.653630673576	Chumilis17767	GWHBCKI00000005	13901280	13906045	-	1895	protein_coding	- && sp|O65390|APA1_ARATH Aspartic proteinase A1 OS=Arabidopsis thaliana OX=3702 GN=APA1 PE=1 SV=1 && PF03489:Saposin-like type B, region 2|PF05184:Saposin-like type B, region 1|PF00026:Eukaryotic aspartyl protease	WRKY
Chumilis17940	87.678222208215	155.063985076183	170.822439579998	1170.93557882284	396.902592022532	416.781204368383	398.126511233251	404.140293874261	469.713546511025	Chumilis17940	GWHBCKI00000005	16065156	16066960	-	1805	protein_coding	- && sp|Q39218|SAT3_ARATH Serine acetyltransferase 3, mitochondrial OS=Arabidopsis thaliana OX=3702 GN=SAT3 PE=1 SV=3 && PF06426:Serine acetyltransferase, N-terminal|PF00132:Bacterial transferase hexapeptide (six repeats)	HRT-like
Chumilis15552	273.981400109943	240.25133854751	279.545309983701	461.159619772543	512.696075621392	536.979487913337	617.060556321208	357.8813987002	389.194428420898	Chumilis15552	GWHBCKI00000004	23662271	23664728	+	995	protein_coding	- && sp|P24922|IF5A2_NICPL Eukaryotic translation initiation factor 5A-2 OS=Nicotiana plumbaginifolia OX=4092 GN=EIF-5A2 PE=2 SV=1 && PF01287:Eukaryotic elongation factor 5A hypusine, DNA-binding OB fold	bHLH
Chumilis00983	334.783572894809	370.127963792223	792.873933329608	203.156005645225	242.467791536267	328.097674630879	639.677471313181	377.12477940373	380.406971965329	Chumilis00983	GWHBCKI00000001	6912228	6912767	+	540	protein_coding	- && - && -	-
Chumilis17709	254.71821449536	215.119745423179	245.058977337539	435.719948805909	611.430134096576	689.396054923733	477.518110248583	321.665527705831	363.543499118758	Chumilis17709	GWHBCKI00000005	13466072	13470892	+	1813	protein_coding	- && sp|Q9LEB4|RBP45_NICPL Polyadenylate-binding protein RBP45 OS=Nicotiana plumbaginifolia OX=4092 GN=RBP45 PE=1 SV=1 && PF00076:RNA recognition motif. (a.k.a. RRM, RBD, or RNP domain)	NF-YA
Chumilis19495	244.895262464411	168.325432349846	291.42904082671	348.676351004637	584.745639122183	742.210613437194	383.307202973008	421.988878361459	420.04825145241	Chumilis19495	GWHBCKI00000006	9056900	9061304	+	2670	protein_coding	- && sp|O80860|FTSH2_ARATH ATP-dependent zinc metalloprotease FTSH 2, chloroplastic OS=Arabidopsis thaliana OX=3702 GN=FTSH2 PE=1 SV=1 && PF01434:Peptidase family M41|PF00004:ATPase family associated with various cellular activities (AAA)|PF17862:AAA+ lid domain	WRKY
Chumilis05202	248.281318045541	1431.85221440081	373.014869415474	612.656707057397	25.215461712149	61.6968349276871	348.739123208019	93.4901294079165	409.99677363135	Chumilis05202	GWHBCKI00000001	41547196	41548165	+	970	protein_coding	- && - && -	-
Chumilis08550	59.9717490746965	55.3257931778284	27.5953837205932	274.383975020578	561.842999602789	991.06296404363	702.44019252463	371.358204951684	511.730036556047	Chumilis08550	GWHBCKI00000002	27886023	27888041	-	804	protein_coding	- && - && -	NAC
Chumilis21145	545.110523794704	337.535255825632	516.427294172823	469.351009346353	363.134235515519	551.841393965009	302.980143430452	166.609202427753	274.972243623548	Chumilis21145	GWHBCKI00000006	24417764	24420934	-	1361	protein_coding	- && sp|Q06396|ARF1_ORYSJ ADP-ribosylation factor 1 OS=Oryza sativa subsp. japonica OX=39947 GN=Os01g0813400 PE=2 SV=3 && PF00025:ADP-ribosylation factor family	GATA
novel.813	220.425612665819	193.978211901653	164.629516164663	415.645837063598	599.591038644565	652.325631122917	616.085960772849	312.950684449765	331.779593215824	-	GWHBCKI00000006	4943867	4945418	-	634	-	- && sp|Q4SUE2|TMA7_TETNG Translation machinery-associated protein 7 OS=Tetraodon nigroviridis OX=99883 GN=tma7 PE=3 SV=1 && -	-
Chumilis17797	225.355990127314	206.367124981645	172.616593752935	611.889833516931	497.884467982458	343.188090970267	562.947877472386	494.005067409642	386.302529924214	Chumilis17797	GWHBCKI00000005	14153273	14156444	+	2323	protein_coding	- && sp|Q8RWE8|GGAP1_ARATH GDP-L-galactose phosphorylase 1 OS=Arabidopsis thaliana OX=3702 GN=VTC2 PE=1 SV=1 && -	-
Chumilis11242	106.407371869778	104.656877656444	200.178245555236	233.75074244023	488.038434105914	1217.78921722043	516.05791135788	214.556495465809	389.37098858965	Chumilis11242	GWHBCKI00000003	23976970	23980067	-	1834	protein_coding	- && sp|P52409|E13B_WHEAT Glucan endo-1,3-beta-glucosidase OS=Triticum aestivum OX=4565 GN=GLC1 PE=2 SV=1 && PF07983:X8 domain|PF00332:Glycosyl hydrolases family 17	BES1
Chumilis08017	16.3063832459131	12.9956100414749	18.516713761928	569.028592619932	533.866988785413	585.253717192213	475.170551916326	521.880294497174	726.730131613696	Chumilis08017	GWHBCKI00000002	25168091	25171140	+	1472	protein_coding	- && - && -	-
Chumilis23030	152.550965001197	142.45591431672	148.859614652139	371.397552647147	645.733250100029	647.276619353215	520.857126067915	361.917603752081	458.522836381057	Chumilis23030	GWHBCKI00000007	15349996	15351454	-	1028	protein_coding	- && sp|Q9SZN7|HIP26_ARATH Heavy metal-associated isoprenylated plant protein 26 OS=Arabidopsis thaliana OX=3702 GN=HIPP26 PE=1 SV=1 && PF00403:Heavy-metal-associated domain	MIKC_MADS
Chumilis07862	195.970464143235	170.949172848433	179.97898474522	363.039776884065	553.729257872131	649.617020578862	534.636864506644	395.381519466428	377.666209681339	Chumilis07862	GWHBCKI00000002	24386542	24389299	+	1685	protein_coding	- && sp|Q9FVI1|ADF2_PETHY Actin-depolymerizing factor 2 OS=Petunia hybrida OX=4102 GN=ADF2 PE=2 SV=1 && PF00241:Cofilin/tropomyosin-type actin-binding protein	bHLH
Chumilis18983	64.4833967044452	79.224428084745	95.1428465715597	375.680688214178	538.965920522003	719.47141362681	518.952021097092	505.979070114109	522.258708535816	Chumilis18983	GWHBCKI00000006	3987746	3991773	-	1582	protein_coding	- && sp|Q7XC57|MYBS3_ORYSJ Transcription factor MYBS3 OS=Oryza sativa subsp. japonica OX=39947 GN=MYBS3 PE=2 SV=1 && PF00249:Myb-like DNA-binding domain	MYB_related
Chumilis03442	117.814383324547	101.680747595948	103.178160188402	395.039775339888	586.864499755665	774.87149749221	652.114829254307	306.880017308437	362.542087815165	Chumilis03442	GWHBCKI00000001	22009528	22010875	-	646	protein_coding	- && - && -	-
Chumilis03050	106.371817289553	104.214100936267	194.84269679768	307.767866233778	365.664425890742	573.174910892385	695.742993737582	579.590049322725	465.139553742374	Chumilis03050	GWHBCKI00000001	19084422	19087782	-	1545	protein_coding	- && - && PF04601:Domain of unknown function (DUF569)	M-type_MADS
Chumilis08724	125.979962999289	254.168962599062	30.0700664548153	210.871656775789	470.878176258568	537.101896296046	669.451699317959	680.161697273905	413.231929051698	Chumilis08724	GWHBCKI00000002	28772509	28776509	-	1751	protein_coding	- && sp|Q43317|CYSK_CITLA Cysteine synthase OS=Citrullus lanatus OX=3654 PE=1 SV=1 && PF00291:Pyridoxal-phosphate dependent enzyme	GeBP
Chumilis06192	140.7000627112	226.268293342157	106.155003205592	466.420843480867	451.834303997864	372.252676636097	621.968323825265	498.815500456716	506.192350064899	Chumilis06192	GWHBCKI00000002	3999563	4000826	+	953	protein_coding	- && - && PF00582:Universal stress protein family	-
Chumilis17060	734.488709080067	334.611143694604	719.18890948891	281.852559249031	189.122148478398	383.320684731576	195.196030214358	200.999782199525	305.883408220417	Chumilis17060	GWHBCKI00000005	8506637	8508802	-	1069	protein_coding	- && sp|Q40519|PSBR_TOBAC Photosystem II 10 kDa polypeptide, chloroplastic OS=Nicotiana tabacum OX=4097 GN=PSBR PE=2 SV=1 && PF04725:Photosystem II 10 kDa polypeptide PsbR	-
novel.720	0.847756047452494	0.100513022772561	0.0405695366928551	8.8034793752534	450.654120860172	605.219133728787	1686.72062389424	396.285619544568	177.480351168344	-	GWHBCKI00000005	15243714	15247302	-	2293	-	- && sp|Q9SVG7|BBE17_ARATH Berberine bridge enzyme-like 17 OS=Arabidopsis thaliana OX=3702 GN=At4g20800 PE=2 SV=1 && PF01565:FAD binding domain	GRAS
Chumilis10584	176.651341951954	179.538949150261	334.788026793518	850.973993778099	122.512534926689	1340.68302469021	122.386469827134	82.0941332360981	112.951072976021	Chumilis10584	GWHBCKI00000003	20175038	20176626	-	971	protein_coding	- && sp|Q9M2D8|Y3126_ARATH Uncharacterized protein At3g61260 OS=Arabidopsis thaliana OX=3702 GN=At3g61260 PE=1 SV=1 && PF03763:Remorin, C-terminal region|PF03766:Remorin, N-terminal region	NF-YC
Chumilis01706	40.2691714870786	41.8677999975259	33.3734579187142	431.42594588656	816.706404046265	799.829820134966	474.031374716066	313.61097398576	355.928222929891	Chumilis01706	GWHBCKI00000001	11242969	11245007	+	2039	protein_coding	- && - && PF13359:DDE superfamily endonuclease	SBP
Chumilis02096	190.224779794224	203.423295456341	187.24453562775	236.197641670959	539.521190834019	530.252949758374	698.388121049784	382.058384576463	318.768773528701	Chumilis02096	GWHBCKI00000001	13368018	13369277	-	1053	protein_coding	- && sp|P59169|H33_ARATH Histone H3.3 OS=Arabidopsis thaliana OX=3702 GN=HTR4 PE=1 SV=2 && PF00125:Core histone H2A/H2B/H3/H4	BBR-BPC
Chumilis22667	158.065879572131	185.623372906789	159.199724572622	198.735344159562	610.41351602176	478.405717642586	730.098893345287	458.995081058393	305.543526140976	Chumilis22667	GWHBCKI00000007	13398947	13402199	+	705	protein_coding	- && sp|O23193|CBSX1_ARATH CBS domain-containing protein CBSX1, chloroplastic OS=Arabidopsis thaliana OX=3702 GN=CBSX1 PE=1 SV=2 && PF00571:CBS domain	-
Chumilis24349	411.880218825094	431.084412567321	488.251274491742	403.756486533543	224.968126297946	245.368564439469	444.421382065784	261.261590752594	368.392722807115	Chumilis24349	GWHBCKI00000008	1197642	1199739	+	1551	protein_coding	- && - && -	LBD
Chumilis10712	116.51875414116	99.9032648231001	117.579536329519	313.818473582885	632.438669354988	689.909226390908	554.4156175857	335.097346350728	394.124916561715	Chumilis10712	GWHBCKI00000003	20887952	20890207	+	1273	protein_coding	- && sp|Q9SUR3|RTNLA_ARATH Reticulon-like protein B1 OS=Arabidopsis thaliana OX=3702 GN=RTNLB1 PE=1 SV=1 && PF02453:Reticulon	Dof
Chumilis04175	188.424911419702	193.445387112994	189.844319997232	326.907329824391	523.175056118975	545.046246210356	587.934691042661	390.092423411417	308.605609066172	Chumilis04175	GWHBCKI00000001	33348911	33350938	+	1251	protein_coding	- && sp|Q94A20|LFG5_ARATH BI1-like protein OS=Arabidopsis thaliana OX=3702 GN=LFG5 PE=2 SV=1 && PF01027:Inhibitor of apoptosis-promoting Bax1	C2H2
Chumilis11282	42.2187655824488	38.1774231432558	61.1263015573121	265.047184422511	457.119989343072	535.504630282256	649.155123269419	578.227698668479	613.64225788208	Chumilis11282	GWHBCKI00000003	24200138	24203665	+	3167	protein_coding	- && sp|P49598|P2C37_ARATH Protein phosphatase 2C 37 OS=Arabidopsis thaliana OX=3702 GN=PP2CA PE=1 SV=1 && PF00481:Protein phosphatase 2C	HB-other
Chumilis04418	348.927791802568	193.940729817095	205.578752459982	56.120353632073	190.429568872606	232.334428757915	1369.24822470607	328.507418493399	309.696669402678	Chumilis04418	GWHBCKI00000001	35183161	35188463	-	1191	protein_coding	- && sp|A0A024B2V6|FRA18_FRAAN Major strawberry allergen Fra a 1.08 OS=Fragaria ananassa OX=3747 GN=Fra a 1.08 PE=1 SV=1 && PF00407:Pathogenesis-related protein Bet v I family	-
Chumilis26049	521.996746998077	678.698008461384	503.07841840999	430.547796217816	155.295224512917	380.627034527424	267.404808044022	106.078713460268	178.990502849604	Chumilis26049	GWHBCKI00000008	14009395	14009709	-	315	protein_coding	- && - && -	-
Chumilis07274	7.66720771626935	10.6972150776046	9.81286367475914	190.959331274367	366.260700904315	1236.97381419716	563.499832542672	384.041818757299	438.088643338191	Chumilis07274	GWHBCKI00000002	20090132	20090368	+	237	protein_coding	- && - && -	-
Chumilis20121	217.150742862179	122.789680432569	426.616863628937	495.453395473216	330.717559456783	415.185642293521	628.490399475611	289.300211525357	277.098072593335	Chumilis20121	GWHBCKI00000006	18660719	18662125	+	1407	protein_coding	- && sp|D3UAG1|U7A16_PYRCO UDP-glycosyltransferase 71A16 OS=Pyrus communis OX=23211 GN=UGT71A16 PE=1 SV=1 && PF00201:UDP-glucoronosyl and UDP-glucosyl transferase	WRKY
Chumilis03482	163.869673497731	118.779842969708	160.656569638032	232.039340754011	326.303823313501	633.428020993124	555.606261750997	503.518161316551	497.707458712154	Chumilis03482	GWHBCKI00000001	22329469	22331611	+	1718	protein_coding	- && sp|Q9FY93|NAC83_ARATH NAC domain-containing protein 83 OS=Arabidopsis thaliana OX=3702 GN=NAC083 PE=1 SV=1 && PF02365:No apical meristem (NAM) protein	NAC
Chumilis05533	79.7453221084565	103.255421621274	68.8940119568155	394.446939547739	825.862911757153	604.570640130645	377.46194179362	358.922925426029	371.658344147874	Chumilis05533	GWHBCKI00000001	43638668	43642471	+	1833	protein_coding	- && sp|Q56WD9|THIK2_ARATH 3-ketoacyl-CoA thiolase 2, peroxisomal OS=Arabidopsis thaliana OX=3702 GN=PED1 PE=1 SV=2 && PF00108:Thiolase, N-terminal domain|PF02803:Thiolase, C-terminal domain	-
Chumilis10696	0.0779203368486372	0.1133258076054	0	47.8210087214048	408.051199799859	1068.35002829095	776.575118628154	347.250165655548	525.423647312832	Chumilis10696	GWHBCKI00000003	20807611	20810316	-	1627	protein_coding	- && sp|Q9MB95|1A11_PRUMU 1-aminocyclopropane-1-carboxylate synthase 1 OS=Prunus mume OX=102107 GN=ACS1 PE=2 SV=1 && PF00155:Aminotransferase class I and II	M-type_MADS
Chumilis07369	82.4799561684795	136.836279867486	136.442932107627	163.79194989356	787.124623288832	1058.8379767857	405.631292575307	198.785564314889	201.479446818272	Chumilis07369	GWHBCKI00000002	20943450	20947252	-	1908	protein_coding	- && sp|Q9SJY5|PUMP5_ARATH Mitochondrial uncoupling protein 5 OS=Arabidopsis thaliana OX=3702 GN=PUMP5 PE=2 SV=1 && PF00153:Mitochondrial carrier protein	CAMTA
Chumilis08446	1.44099675078471	1.40096824461331	3.89619424868383	105.338868790704	296.81926520083	1026.07004566543	894.676264049647	347.273608153731	492.192103664464	Chumilis08446	GWHBCKI00000002	27392475	27394159	-	1349	protein_coding	- && sp|C7G304|GOLS2_SOLLC Galactinol synthase 2 OS=Solanum lycopersicum OX=4081 GN=GOLS2 PE=2 SV=1 && PF01501:Glycosyl transferase family 8	-
Chumilis06445	294.016054234588	188.507979812174	355.776019262122	272.736768452337	710.468607280092	577.439100798501	361.550274509348	171.792594070085	235.796725025882	Chumilis06445	GWHBCKI00000002	5759174	5762264	-	1977	protein_coding	- && sp|Q41803|EF1A_MAIZE Elongation factor 1-alpha OS=Zea mays OX=4577 GN=EF1A PE=3 SV=1 && PF03144:Elongation factor Tu domain 2|PF03143:Elongation factor Tu C-terminal domain|PF00009:Elongation factor Tu GTP binding domain	-
Chumilis15825	0	0.06057197403876	0	233.888342430608	140.362277864605	176.604825340532	419.193222243951	671.306177626793	1526.08553095582	Chumilis15825	GWHBCKI00000005	818653	819413	+	761	protein_coding	- && - && PF04885:Stigma-specific protein, Stig1	-
Chumilis17102	941.876228355738	536.532358005381	1332.91097674609	124.966501059616	37.9065927912366	82.6329981313767	41.7228305759323	21.1922076809994	38.5991615481757	Chumilis17102	GWHBCKI00000005	8818448	8822115	+	1110	protein_coding	- && sp|Q9LRR9|GLO1_ARATH (S)-2-hydroxy-acid oxidase GLO1 OS=Arabidopsis thaliana OX=3702 GN=GLO1 PE=1 SV=1 && PF01070:FMN-dependent dehydrogenase	C3H
Chumilis22135	133.376357318399	123.732140887318	124.01717625951	295.977275146082	551.1778570341	683.402207110991	541.783272718075	353.966325855388	350.495526392089	Chumilis22135	GWHBCKI00000007	9259610	9262216	+	890	protein_coding	- && - && PF06747:CHCH domain	GATA
Chumilis17280	53.693529057628	28.0703422569639	20.1295642995416	87.0924558274446	546.088534244621	770.490352154823	791.911764390844	533.303979764582	318.424178197788	Chumilis17280	GWHBCKI00000005	10071563	10078503	+	3570	protein_coding	- && sp|Q02909|CAPP1_SOYBN Phosphoenolpyruvate carboxylase, housekeeping isozyme OS=Glycine max OX=3847 GN=PPC16 PE=2 SV=1 && PF00311:Phosphoenolpyruvate carboxylase	-
Chumilis21368	305.620332804261	417.954601991423	63.8843113351623	221.987965377924	533.797128651166	554.966439830926	371.846169335767	506.996898649186	170.992190371006	Chumilis21368	GWHBCKI00000006	25427934	25430345	+	1146	protein_coding	- && sp|Q9SGA2|GDPD1_ARATH Glycerophosphodiester phosphodiesterase GDPD1, chloroplastic OS=Arabidopsis thaliana OX=3702 GN=GDPD1 PE=1 SV=1 && PF03009:Glycerophosphoryl diester phosphodiesterase family	NAC
Chumilis00153	894.330091010692	522.413085426292	917.790963572035	159.404362143542	67.9782081481369	78.379428987388	134.761590098825	136.598071946149	214.295808402143	Chumilis00153	GWHBCKI00000001	1199755	1200183	-	429	protein_coding	- && sp|Q43517|FER1_SOLLC Ferredoxin-1, chloroplastic OS=Solanum lycopersicum OX=4081 GN=SEND33 PE=2 SV=1 && PF00111:2Fe-2S iron-sulfur cluster binding domain	-
Chumilis15525	171.788342445809	243.918829441542	219.14489008939	958.818817049287	244.888904030605	525.412032708897	267.53542014532	190.826746111133	299.617295006942	Chumilis15525	GWHBCKI00000004	23502610	23503686	+	967	protein_coding	- && sp|Q9FGT8|TIL_ARATH Temperature-induced lipocalin-1 OS=Arabidopsis thaliana OX=3702 GN=TIL PE=1 SV=1 && PF08212:Lipocalin-like domain	FAR1
Chumilis16611	0	0	0	8.43627823335548	152.332691968041	26.1066054529937	1651.50916377838	549.022217713735	711.231994365975	Chumilis16611	GWHBCKI00000005	5206234	5207970	-	1737	protein_coding	- && sp|Q9SA85|BBE8_ARATH Berberine bridge enzyme-like 8 OS=Arabidopsis thaliana OX=3702 GN=At1g30700 PE=2 SV=1 && PF08031:Berberine and berberine like|PF01565:FAD binding domain	GRAS
Chumilis11012	15.7027220174605	5.03773467142037	24.6544178162883	533.0195257639	631.359740722226	898.481229957848	555.967772819131	243.459342367828	179.185436906358	Chumilis11012	GWHBCKI00000003	22672188	22672474	-	183	protein_coding	- && sp|Q9ZV06|NATAL_ARATH Probable acetyltransferase NATA1-like OS=Arabidopsis thaliana OX=3702 GN=At2g39020 PE=2 SV=1 && -	-
Chumilis16320	61.6597905113798	46.5483329408801	61.1422921531115	213.626013299507	535.305967078776	668.871414804707	680.475461203547	457.562903834985	354.818465252824	Chumilis16320	GWHBCKI00000005	3354503	3359093	-	3154	protein_coding	- && sp|Q54XK2|SC61A_DICDI Protein transport protein Sec61 subunit alpha OS=Dictyostelium discoideum OX=44689 GN=sec61a PE=3 SV=1 && PF10559:Plug domain of Sec61p|PF00344:SecY translocase	-
Chumilis22080	31.8630282395757	18.2566760915201	55.7812416640829	55.5444965482368	588.337999790845	1212.68809611862	616.417218962334	286.886337195927	212.739724956848	Chumilis22080	GWHBCKI00000007	8673930	8674742	-	813	protein_coding	- && - && -	-
Chumilis14034	166.139741845342	126.332229218949	152.488327002077	370.558037528109	495.991965911565	682.874624228534	432.66942270559	326.646116699394	321.61329761805	Chumilis14034	GWHBCKI00000004	15691882	15693451	-	1153	protein_coding	- && sp|Q9SJM6|SAP4_ARATH Zinc finger A20 and AN1 domain-containing stress-associated protein 4 OS=Arabidopsis thaliana OX=3702 GN=SAP4 PE=1 SV=1 && PF01428:AN1-like Zinc finger|PF01754:A20-like zinc finger	MYB
Chumilis17121	1.05685281812717	1.67072389429128	1.80387393931292	36.8176327858952	482.097742073343	1209.82297848716	670.234959276945	247.194970094771	424.337836338159	Chumilis17121	GWHBCKI00000005	8923820	8926578	+	2759	protein_coding	- && sp|O24023|NCED1_SOLLC 9-cis-epoxycarotenoid dioxygenase NCED1, chloroplastic OS=Solanum lycopersicum OX=4081 GN=NCED1 PE=1 SV=2 && PF03055:Retinal pigment epithelial membrane protein	-
Chumilis22244	731.247055711198	486.393915406877	849.855139716336	297.763376044386	119.614759190797	176.461215475755	118.879086815173	122.593593042144	152.450444980752	Chumilis22244	GWHBCKI00000007	10292325	10294320	-	1194	protein_coding	- && sp|Q944G9|ALFP2_ARATH Fructose-bisphosphate aldolase 2, chloroplastic OS=Arabidopsis thaliana OX=3702 GN=FBA2 PE=1 SV=2 && PF00274:Fructose-bisphosphate aldolase class-I	ERF
Chumilis03531	40.7591663135871	57.2940326520619	22.6428034511571	301.801309341862	460.443665704556	311.431475670013	775.685745382595	535.486232982244	529.144510812737	Chumilis03531	GWHBCKI00000001	22889644	22893286	+	2198	protein_coding	- && sp|A8KYS5|TAL_FRASN Transaldolase OS=Frankia sp. (strain EAN1pec) OX=298653 GN=tal PE=3 SV=1 && PF00923:Transaldolase/Fructose-6-phosphate aldolase	bHLH
Chumilis20641	169.163686056463	147.637029648696	131.577969376694	226.090207379794	422.812414035816	556.575849405576	655.487736569644	331.763353163566	391.767715541268	Chumilis20641	GWHBCKI00000006	21916962	21921324	+	2302	protein_coding	- && sp|Q96450|1433A_SOYBN 14-3-3-like protein A OS=Glycine max OX=3847 GN=GF14A PE=2 SV=1 && PF00244:14-3-3 protein	ERF
Chumilis25460	573.682428192189	402.550088945691	998.52478620008	6.7779743791798	131.330712516012	186.045458557509	480.922179141794	153.974430189692	98.2975015649373	Chumilis25460	GWHBCKI00000008	9459285	9459887	+	603	protein_coding	- && - && -	-
Chumilis06785	96.7091617221873	152.105706648872	112.788845374749	279.352118748028	376.647044367831	672.098665842257	379.588542886077	396.589814709015	549.827406045066	Chumilis06785	GWHBCKI00000002	9326257	9328383	+	1591	protein_coding	- && sp|Q9ZQG9|E1314_ARATH Glucan endo-1,3-beta-glucosidase 14 OS=Arabidopsis thaliana OX=3702 GN=At2g27500 PE=2 SV=2 && PF00332:Glycosyl hydrolases family 17	BES1
Chumilis01482	300.19732651546	221.332718257115	334.841096286454	263.076786353829	397.480139203011	383.13440094835	477.408053118008	327.216066266164	307.535539963021	Chumilis01482	GWHBCKI00000001	10091320	10094632	-	1956	protein_coding	- && sp|P42731|PABP2_ARATH Polyadenylate-binding protein 2 OS=Arabidopsis thaliana OX=3702 GN=PAB2 PE=1 SV=1 && PF00076:RNA recognition motif. (a.k.a. RRM, RBD, or RNP domain)|PF00658:Poly-adenylate binding protein, unique domain	WOX
Chumilis22495	3.45512168697175	4.05870321640848	0.585068853061111	165.320152296873	543.851524211323	544.536006384827	708.225720671144	561.52674364163	477.299643372824	Chumilis22495	GWHBCKI00000007	12326562	12329697	-	1272	protein_coding	- && - && PF03107:C1 domain	LBD
Chumilis11013	22.538024542708	13.5724968272517	28.2307910536425	479.807226872009	570.496147656118	676.808566486827	703.952202233972	263.679488619832	223.425208102477	Chumilis11013	GWHBCKI00000003	22673110	22673829	-	720	protein_coding	- && sp|Q9ZV06|NATAL_ARATH Probable acetyltransferase NATA1-like OS=Arabidopsis thaliana OX=3702 GN=At2g39020 PE=2 SV=1 && PF00583:Acetyltransferase (GNAT) family	C2H2
Chumilis05859	130.71861930807	154.070432140378	97.1004629768914	327.296099702064	556.129548725284	646.682031627331	402.87693394842	359.719828589987	304.568794020442	Chumilis05859	GWHBCKI00000002	2131486	2134046	+	879	protein_coding	- && sp|P35135|UBC4_SOLLC Ubiquitin-conjugating enzyme E2-17 kDa OS=Solanum lycopersicum OX=4081 PE=2 SV=1 && PF00179:Ubiquitin-conjugating enzyme	BES1
Chumilis01186	234.288213684559	212.752852856782	151.140392284673	204.573966352055	413.165399732834	516.428866419525	551.272088786782	331.847596700684	328.314320966802	Chumilis01186	GWHBCKI00000001	8205515	8207888	+	1303	protein_coding	- && - && PF06749:Protein of unknown function (DUF1218)	-
Chumilis16962	132.085606067149	136.245995425716	91.5117918257426	216.459185329942	274.702408587338	573.765919936188	716.026806867831	499.108794665426	294.67366325047	Chumilis16962	GWHBCKI00000005	7762958	7766590	+	1966	protein_coding	- && sp|Q9SAJ4|PGKY3_ARATH Phosphoglycerate kinase 3, cytosolic OS=Arabidopsis thaliana OX=3702 GN=PGK3 PE=1 SV=1 && PF00162:Phosphoglycerate kinase	MYB_related
Chumilis15254	50.3734256795799	46.3732121967271	57.040956760547	271.061275432811	374.015417746761	617.254512704179	345.468891975693	656.990461842081	513.697541383711	Chumilis15254	GWHBCKI00000004	22230418	22234472	+	2156	protein_coding	- && sp|Q5N800|NYC1_ORYSJ Probable chlorophyll(ide) b reductase NYC1, chloroplastic OS=Oryza sativa subsp. japonica OX=39947 GN=NYC1 PE=1 SV=1 && PF00106:short chain dehydrogenase	G2-like
Chumilis05760	145.594473790104	123.516272135674	124.315036828911	406.771373157763	548.556998335357	529.019803363587	423.441302629852	292.965277137174	320.812200315357	Chumilis05760	GWHBCKI00000002	1510174	1512743	-	1161	protein_coding	- && sp|A2YEZ6|SAP8_ORYSI Zinc finger A20 and AN1 domain-containing stress-associated protein 8 OS=Oryza sativa subsp. indica OX=39946 GN=SAP8 PE=2 SV=2 && PF01428:AN1-like Zinc finger|PF01754:A20-like zinc finger	NF-YB
Chumilis17646	495.436361946986	317.900235506567	598.114558782435	230.155296986525	212.150319175511	344.298719913693	342.197533675339	189.620648011416	162.752420140157	Chumilis17646	GWHBCKI00000005	13047803	13051094	+	1760	protein_coding	- && sp|O23787|THI4_CITSI Thiamine thiazole synthase, chloroplastic OS=Citrus sinensis OX=2711 GN=THI1 PE=2 SV=1 && PF01946:Thi4 family	-
Chumilis18028	73.9740284674657	35.7801541621424	110.99837993235	405.766009504928	399.399312933645	367.612512198932	640.178326902821	465.850317468881	390.279512598354	Chumilis18028	GWHBCKI00000005	17194662	17199966	+	3499	protein_coding	- && sp|Q75NZ0|SIR_PEA Sulfite reductase [ferredoxin], chloroplastic OS=Pisum sativum OX=3888 GN=SIR PE=1 SV=2 && PF01077:Nitrite and sulphite reductase 4Fe-4S domain|PF03460:Nitrite/Sulfite reductase ferredoxin-like half domain	NAC
Chumilis21802	13.9798965610109	20.9508896496869	3.36177912171522	19.2489336323712	188.047731382404	238.490102651074	1442.63753394915	644.586724202167	314.837814662247	Chumilis21802	GWHBCKI00000007	3413068	3478621	-	2781	protein_coding	- && sp|Q93Z38|TAR4_ARATH Tryptophan aminotransferase-related protein 4 OS=Arabidopsis thaliana OX=3702 GN=TAR4 PE=2 SV=2 && PF04863:Alliinase EGF-like domain|PF04864:Allinase	-
Chumilis12006	5.44916053910869	5.30702147540254	0.94861986076915	207.799023230424	438.688825728139	577.190126757704	519.057582520391	638.011276236249	482.473940097455	Chumilis12006	GWHBCKI00000003	27900773	27902968	+	1520	protein_coding	- && sp|Q65XK7|P2C51_ORYSJ Protein phosphatase 2C 51 OS=Oryza sativa subsp. japonica OX=39947 GN=PP2C51 PE=1 SV=1 && PF00481:Protein phosphatase 2C	LBD
Chumilis14368	951.32824726865	471.012378260899	1116.27660858094	126.581618315407	25.822475711993	35.6593565102726	27.2568566437406	37.2120378102957	73.4731626047011	Chumilis14368	GWHBCKI00000004	17750609	17752396	+	1338	protein_coding	- && sp|Q40459|PSBO_TOBAC Oxygen-evolving enhancer protein 1, chloroplastic OS=Nicotiana tabacum OX=4097 GN=PSBO PE=2 SV=1 && PF01716:Manganese-stabilising protein / photosystem II polypeptide	Nin-like
Chumilis09979	163.400677934633	163.355175319057	252.149279120574	179.784247756247	398.797793607933	762.912031898213	446.05552462422	233.6148257548	247.404797000989	Chumilis09979	GWHBCKI00000003	15611783	15612820	-	570	protein_coding	- && - && -	-
Chumilis05431	222.794621196559	264.438206159153	233.039188773814	506.688592103052	393.429173093954	263.066810494727	281.502080561396	311.98330562574	367.726413815422	Chumilis05431	GWHBCKI00000001	42990521	42993659	-	1569	protein_coding	- && sp|Q9LUV4|FRL4A_ARATH FRIGIDA-like protein 4a OS=Arabidopsis thaliana OX=3702 GN=FRL4A PE=2 SV=1 && PF07899:Frigida-like protein	C2H2
Chumilis09576	157.642202187666	193.30874473853	171.45082849996	318.966816530413	332.72878763552	460.416056125478	382.93183583831	376.763689039888	449.159647014742	Chumilis09576	GWHBCKI00000003	6827750	6832063	+	3227	protein_coding	- && sp|O24606|EIN3_ARATH Protein ETHYLENE INSENSITIVE 3 OS=Arabidopsis thaliana OX=3702 GN=EIN3 PE=1 SV=1 && PF04873:Ethylene insensitive 3	EIL
Chumilis19442	184.728377737032	188.968239852586	163.839692363817	287.020150408663	333.21004749155	450.559107011356	543.748296943043	316.14369510189	327.768991041256	Chumilis19442	GWHBCKI00000006	8416187	8420700	+	1648	protein_coding	- && sp|A7S4N4|SERIC_NEMVE Probable serine incorporator OS=Nematostella vectensis OX=45351 GN=serinc PE=3 SV=1 && PF03348:Serine incorporator (Serinc)	bHLH
Chumilis25461	580.633369030524	408.07208136269	637.76179606487	24.8480842495976	263.612729745754	131.183980055599	463.740587857724	178.723202621109	105.30894326368	Chumilis25461	GWHBCKI00000008	9473561	9474579	+	1019	protein_coding	- && - && -	-
Chumilis14050	107.056998939526	93.8190330058994	78.3964990510603	276.557221155954	428.695900522544	419.48600391625	589.665323236323	426.619055092834	371.870190649118	Chumilis14050	GWHBCKI00000004	15774021	15777808	-	2038	protein_coding	- && sp|Q43497|MDAR_SOLLC Monodehydroascorbate reductase OS=Solanum lycopersicum OX=4081 GN=AFRR PE=1 SV=1 && PF07992:Pyridine nucleotide-disulphide oxidoreductase	WRKY
Chumilis18561	28.1429003348024	34.8477931096184	17.5524347980931	241.120577351405	428.720192210767	694.532803789101	478.021996828421	482.222898406981	365.832584179277	Chumilis18561	GWHBCKI00000006	1049772	1058070	+	2377	protein_coding	- && sp|O64459|UGPA_PYRPY UTP--glucose-1-phosphate uridylyltransferase OS=Pyrus pyrifolia OX=3767 PE=2 SV=1 && PF01704:UTP--glucose-1-phosphate uridylyltransferase	-
Chumilis11036	36.4988251703774	73.8084217502138	4.70779087230347	61.3787511514425	243.117309786164	385.570525970712	856.680521400726	354.191305253425	753.308498144992	Chumilis11036	GWHBCKI00000003	22830218	22833644	+	1482	protein_coding	- && sp|Q9SV31|PIP25_ARATH Probable aquaporin PIP2-5 OS=Arabidopsis thaliana OX=3702 GN=PIP2-5 PE=1 SV=1 && PF00230:Major intrinsic protein	BES1
Chumilis24677	179.624858722469	166.264448287269	187.014043077004	208.503611698295	276.629005463955	287.517460641142	477.927222772407	536.064124123339	442.943349048942	Chumilis24677	GWHBCKI00000008	2820745	2823099	+	1692	protein_coding	- && sp|A2X980|HOX16_ORYSI Homeobox-leucine zipper protein HOX16 OS=Oryza sativa subsp. indica OX=39946 GN=HOX16 PE=2 SV=1 && PF00046:Homeodomain|PF02183:Homeobox associated leucine zipper	HD-ZIP
Chumilis14115	281.127707648248	200.304910294466	275.695081177906	299.460225908339	485.137147651924	463.037862134056	280.052938850533	210.574162540532	262.985940137259	Chumilis14115	GWHBCKI00000004	16158796	16160674	-	495	protein_coding	- && sp|Q9FUL4|RL24_PRUAV 60S ribosomal protein L24 OS=Prunus avium OX=42229 GN=RPL24 PE=2 SV=1 && PF01246:Ribosomal protein L24e	-
Chumilis05851	150.915474448201	147.504871179188	137.776681281265	161.658076575575	303.51377222383	366.847057951937	571.367287504141	496.790294886391	420.972065196835	Chumilis05851	GWHBCKI00000002	2071883	2090781	+	2745	protein_coding	- && sp|Q9FF99|AAP7_ARATH Probable amino acid permease 7 OS=Arabidopsis thaliana OX=3702 GN=AAP7 PE=2 SV=1 && PF01699:Sodium/calcium exchanger protein|PF01490:Transmembrane amino acid transporter protein	MYB_related
Chumilis23869	10.3074715503744	10.6419954614333	8.02854374169054	56.5391956449306	182.791780911548	669.365951114008	763.493710270342	674.367369509094	374.194367073932	Chumilis23869	GWHBCKI00000007	19871150	19876264	+	2300	protein_coding	- && sp|Q9ZT92|AK10B_ARATH RNA demethylase ALKBH10B OS=Arabidopsis thaliana OX=3702 GN=ALKBH10B PE=1 SV=1 && -	-
novel.1031	57.0433889585714	41.6555009792503	55.0776857112572	420.417172823421	711.786443025662	690.957943571642	286.900483840339	234.647181644148	245.726774450317	-	GWHBCKI00000023	124215	125001	-	706	-	- && - && -	-
Chumilis01643	151.339447785823	149.674612980156	109.659726353216	299.412931607984	302.830500857317	350.02398623434	562.89809664757	356.8756954765	449.582054001419	Chumilis01643	GWHBCKI00000001	10917736	10921817	-	1963	protein_coding	- && sp|P49043|VPE_CITSI Vacuolar-processing enzyme OS=Citrus sinensis OX=2711 PE=2 SV=1 && PF01650:Peptidase C13 family	-
Chumilis08426	137.02030724664	132.389109430052	132.570078687864	232.170206005535	382.86491689477	442.943760962506	494.312280963901	457.395149502026	314.926639476862	Chumilis08426	GWHBCKI00000002	27301825	27306063	+	2009	protein_coding	- && sp|P51137|MSK1_MEDSA Glycogen synthase kinase-3 homolog MsK-1 OS=Medicago sativa OX=3879 GN=MSK-1 PE=2 SV=1 && PF00069:Protein kinase domain	C3H
Chumilis26408	93.0271834130838	84.8909999088438	68.1099069207241	165.753252143334	571.1429888265	565.303029705624	595.91765232046	309.816052541691	270.047603606122	Chumilis26408	GWHBCKI00000008	17280464	17281802	-	1023	protein_coding	- && sp|Q9C7S0|BZP60_ARATH bZIP transcription factor 60 OS=Arabidopsis thaliana OX=3702 GN=BZIP60 PE=1 SV=1 && PF00170:bZIP transcription factor	bZIP
Chumilis17347	82.787393190763	82.3538362662962	74.7900918965166	270.42561008855	575.834134682527	720.689455141655	414.942294591491	257.305016098975	236.763539749523	Chumilis17347	GWHBCKI00000005	10612512	10614965	+	806	protein_coding	- && sp|Q8LHP0|ELOF1_ORYSJ Transcription elongation factor 1 homolog OS=Oryza sativa subsp. japonica OX=39947 GN=Os07g0631100 PE=3 SV=1 && -	C2H2
Chumilis19977	35.0169728684601	60.7875337543708	33.1759905887575	705.22994493396	296.424689569346	231.677027156529	441.649499393213	440.280825167848	466.578239533384	Chumilis19977	GWHBCKI00000006	17655657	17659628	-	2375	protein_coding	- && sp|O04130|SERA2_ARATH D-3-phosphoglycerate dehydrogenase 2, chloroplastic OS=Arabidopsis thaliana OX=3702 GN=PGDH2 PE=1 SV=2 && PF01842:ACT domain|PF00389:D-isomer specific 2-hydroxyacid dehydrogenase, catalytic domain|PF02826:D-isomer specific 2-hydroxyacid dehydrogenase, NAD binding domain	B3
Chumilis00886	133.018206226986	127.42904602244	98.8748844641749	264.535519842417	398.756466108291	515.166519189935	547.81441053984	306.437502531013	316.761698701117	Chumilis00886	GWHBCKI00000001	6276233	6277757	+	501	protein_coding	- && sp|Q96473|VATL_KALDA V-type proton ATPase 16 kDa proteolipid subunit OS=Kalanchoe daigremontiana OX=23013 PE=2 SV=1 && PF00137:ATP synthase subunit C	C2H2
Chumilis20123	74.9569140708947	42.9241790466034	99.1617016297767	232.494193976777	476.612620121124	436.618145049719	675.576612863987	294.402958490318	374.892026277916	Chumilis20123	GWHBCKI00000006	18667652	18702444	+	1410	protein_coding	- && sp|D3UAG1|U7A16_PYRCO UDP-glycosyltransferase 71A16 OS=Pyrus communis OX=23211 GN=UGT71A16 PE=1 SV=1 && PF00201:UDP-glucoronosyl and UDP-glucosyl transferase	FAR1
Chumilis18529	158.716175740437	164.380141592933	126.131570984789	295.305510111341	371.341060639441	476.256269617234	493.877079845632	333.146828209256	281.071131728025	Chumilis18529	GWHBCKI00000006	826031	829007	+	1634	protein_coding	- && - && -	-
Chumilis17615	136.678257029963	169.448817683839	123.578003422655	255.851757745503	487.611890234294	534.416246204613	489.248044502352	254.047034495712	247.455576195445	Chumilis17615	GWHBCKI00000005	12791027	12792599	+	781	protein_coding	- && sp|A2YMC6|H2A2_ORYSI Probable histone H2A.2 OS=Oryza sativa subsp. indica OX=39946 GN=OsI_025469 PE=3 SV=1 && PF00125:Core histone H2A/H2B/H3/H4|PF16211:C-terminus of histone H2A	NF-YC
Chumilis06315	248.636764040781	358.656279335303	197.289929216124	286.791862068533	453.624661127955	276.738599619715	422.076956850981	270.37692717585	182.144909092624	Chumilis06315	GWHBCKI00000002	4857209	4886593	-	447	protein_coding	- && sp|O22582|H2B_GOSHI Histone H2B OS=Gossypium hirsutum OX=3635 GN=HIS2B PE=2 SV=3 && PF00125:Core histone H2A/H2B/H3/H4	-
Chumilis04583	56.5225960124827	59.765906351158	88.7758452633968	98.6061176374987	638.527395630805	752.155453772486	512.077434523523	198.685960975905	288.682989038648	Chumilis04583	GWHBCKI00000001	36278660	36281631	+	2539	protein_coding	- && sp|A7Q0V4|METK5_VITVI S-adenosylmethionine synthase 5 OS=Vitis vinifera OX=29760 GN=METK5 PE=3 SV=1 && PF02772:S-adenosylmethionine synthetase, central domain|PF02773:S-adenosylmethionine synthetase, C-terminal domain|PF00438:S-adenosylmethionine synthetase, N-terminal domain	-
Chumilis06237	1.18230044813367	3.05827945340543	2.45392188010523	89.8845747816973	320.823276932752	608.748680354983	685.413086782514	501.186705806901	478.955905270698	Chumilis06237	GWHBCKI00000002	4296403	4298979	+	1251	protein_coding	- && - && -	LBD
Chumilis19167	107.067060368021	94.4714774562056	104.121730903578	160.406555863723	451.448407747976	505.368769111637	467.111601334292	414.287025549477	386.417479127623	Chumilis19167	GWHBCKI00000006	5541893	5546028	-	2708	protein_coding	- && sp|O24381|TLC1_SOLTU Plastidic ATP/ADP-transporter OS=Solanum tuberosum OX=4113 PE=2 SV=2 && PF03219:TLC ATP/ADP transporter	bZIP
Chumilis24176	88.0247846298113	114.987321984287	100.08199740644	547.085264764094	391.59296560806	502.178659802569	250.841779606926	319.084317727234	367.189807793867	Chumilis24176	GWHBCKI00000008	311296	314156	+	1470	protein_coding	- && sp|Q9ZPS3|DCE4_ARATH Glutamate decarboxylase 4 OS=Arabidopsis thaliana OX=3702 GN=GAD4 PE=1 SV=1 && PF00282:Pyridoxal-dependent decarboxylase conserved domain	FAR1
Chumilis10367	518.563042680485	360.987658439297	711.730388459295	186.191346203183	176.462286349105	115.029838359895	221.697153137532	179.267060632055	208.40833154298	Chumilis10367	GWHBCKI00000003	18900483	18904763	+	2840	protein_coding	- && sp|Q43848|TKTC_SOLTU Transketolase, chloroplastic OS=Solanum tuberosum OX=4113 PE=2 SV=1 && PF00456:Transketolase, thiamine diphosphate binding domain|PF02780:Transketolase, C-terminal domain|PF02779:Transketolase, pyrimidine binding domain	-
Chumilis17173	1.52375466409535	3.71199908691617	1.84486554808392	122.450608547128	256.871283511382	129.523804094984	624.879893336268	326.491189515969	1188.36809993986	Chumilis17173	GWHBCKI00000005	9224169	9225000	-	832	protein_coding	- && sp|G7LCV1|KI106_MEDTR Kunitz type trypsin inhibitor 106 OS=Medicago truncatula OX=3880 GN=KPI106 PE=1 SV=1 && PF00197:Trypsin and protease inhibitor	-
Chumilis04106	2.52291319507926	0.535102662859825	2.08267046947873	281.120620287689	467.245175360694	391.616311253271	749.819360405427	270.73033204347	487.073928208966	Chumilis04106	GWHBCKI00000001	32749852	32751057	+	1206	protein_coding	- && sp|Q5NUF4|HIDM_GLYEC 2-hydroxyisoflavanone dehydratase OS=Glycyrrhiza echinata OX=46348 GN=HIDM PE=1 SV=1 && PF07859:alpha/beta hydrolase fold	GRAS
Chumilis25752	77.9747911945466	73.8867751808321	85.6974007600536	369.055420240207	541.866483617632	536.710019688183	343.092128643985	312.954266588495	309.893851803982	Chumilis25752	GWHBCKI00000008	11702404	11704509	+	1098	protein_coding	- && - && PF10248:Myelodysplasia-myeloid leukemia factor 1-interacting protein	MYB_related
Chumilis01504	193.742403467169	194.837205041999	326.135697145976	293.961694244972	219.950102526101	282.859291122144	502.477539749086	295.30662781033	327.026873852934	Chumilis01504	GWHBCKI00000001	10227201	10228139	+	939	protein_coding	- && sp|O23160|MYB73_ARATH Transcription factor MYB73 OS=Arabidopsis thaliana OX=3702 GN=MYB73 PE=1 SV=1 && PF13921:Myb-like DNA-binding domain	MYB
Chumilis23718	841.52706848658	381.350445066677	884.680498007008	137.218129418525	51.1751998379095	50.5881009279897	55.1322543593187	44.3981668007145	181.701223456834	Chumilis23718	GWHBCKI00000007	19076329	19077040	+	498	protein_coding	- && sp|Q39194|PSBW_ARATH Photosystem II reaction center W protein, chloroplastic OS=Arabidopsis thaliana OX=3702 GN=PSBW PE=1 SV=2 && PF07123:Photosystem II reaction centre W protein (PsbW)	-
Chumilis20395	0.120395430249509	0.131325561947283	0.397546784772293	177.361235138494	552.353397390059	832.438539634487	339.600817103879	322.065745676027	396.245561378325	Chumilis20395	GWHBCKI00000006	20395069	20395823	+	702	protein_coding	- && sp|Q9ZVP5|M3K18_ARATH Mitogen-activated protein kinase kinase kinase 18 OS=Arabidopsis thaliana OX=3702 GN=MAPKKK18 PE=1 SV=1 && PF00069:Protein kinase domain	NF-YC
Chumilis20300	0.631907230169384	1.59394866636389	0.0869401379782398	169.931712705203	346.399897812692	512.122170295396	369.305802246404	591.327050636446	628.391074575192	Chumilis20300	GWHBCKI00000006	19876790	19878015	-	1070	protein_coding	- && - && -	-
Chumilis15130	55.0574584442429	57.289063345389	55.7462279384404	467.631687886619	459.880720641542	384.082362590891	307.040995160938	429.335460346984	395.13051999477	Chumilis15130	GWHBCKI00000004	21631152	21635991	+	2549	protein_coding	- && sp|Q9SEK3|HXK1_SPIOL Hexokinase-1 OS=Spinacia oleracea OX=3562 GN=HXK1 PE=2 SV=1 && PF03727:Hexokinase|PF00349:Hexokinase	G2-like
Chumilis25773	22.8152542328943	28.523492930816	18.7618821696392	277.803519372814	742.925532032148	291.3461649363	658.841505883372	263.586149008777	297.282758903562	Chumilis25773	GWHBCKI00000008	11860249	11862422	-	1128	protein_coding	- && - && PF14368:Probable lipid transfer	-
Chumilis14032	0.368612550932141	0.746714690548851	0.115920183970986	312.659445086985	575.894492471862	430.212094018088	443.154052162482	361.487371995305	474.323077857284	Chumilis14032	GWHBCKI00000004	15678951	15682201	-	1605	protein_coding	- && sp|Q9LXI7|PPA20_ARATH Probable purple acid phosphatase 20 OS=Arabidopsis thaliana OX=3702 GN=PAP20 PE=2 SV=1 && PF00149:Calcineurin-like phosphoesterase|PF14008:Iron/zinc purple acid phosphatase-like protein C|PF16656:Purple acid Phosphatase, N-terminal domain	B3
Chumilis00784	86.1300728510888	80.8651355783999	80.5373548525413	263.40898988571	565.297999414988	750.85057676847	291.247120459982	235.749097625188	231.326704526762	Chumilis00784	GWHBCKI00000001	5622184	5625308	-	2149	protein_coding	- && sp|Q9S825|IF5Z_ARATH Probable eukaryotic translation initiation factor 5-2 OS=Arabidopsis thaliana OX=3702 GN=At1g77840 PE=1 SV=1 && PF01873:Domain found in IF2B/IF5|PF02020:eIF4-gamma/eIF5/eIF2-epsilon	-
Chumilis07887	145.2114332953	85.446403984253	134.294505615153	229.544995044433	511.059550740191	535.119975424257	458.930463791841	241.777221949134	223.866236938053	Chumilis07887	GWHBCKI00000002	24504342	24505917	-	745	protein_coding	- && sp|O80929|RL361_ARATH 60S ribosomal protein L36-1 OS=Arabidopsis thaliana OX=3702 GN=RPL36A PE=3 SV=1 && PF01158:Ribosomal protein L36e	BES1
Chumilis05541	123.933767769771	146.464797769457	69.2521024382443	17.6086972488664	402.691439089676	258.486209893011	922.969607975998	298.101093031182	322.057803242183	Chumilis05541	GWHBCKI00000001	43726643	43729557	+	1888	protein_coding	- && sp|F6H9N6|C7A15_VITVI Beta-amyrin 28-monooxygenase OS=Vitis vinifera OX=29760 GN=CYP716A15 PE=1 SV=1 && PF00067:Cytochrome P450	NAC
Chumilis16150	545.244780063273	588.946827438131	628.900261302939	344.145956602513	20.0803958335742	9.05404286150544	42.6808829938677	96.1036499843621	271.394536910766	Chumilis16150	GWHBCKI00000005	2436066	2437284	-	954	protein_coding	- && sp|Q05349|12KD_FRAAN Auxin-repressed 12.5 kDa protein OS=Fragaria ananassa OX=3747 PE=2 SV=1 && PF05564:Dormancy/auxin associated protein	-
Chumilis25455	367.539262896711	214.07624063749	726.334948839051	5.20182163848517	230.192596074381	227.509517791534	481.369659158629	194.239050111354	92.3976332201896	Chumilis25455	GWHBCKI00000008	9431444	9432497	-	1054	protein_coding	- && - && -	-
Chumilis15463	39.2710174588577	32.8247106515234	59.8564719025669	155.334437633703	432.955355925538	551.327854334308	591.340016181933	350.623399759456	320.310539352229	Chumilis15463	GWHBCKI00000004	23237633	23239710	+	1966	protein_coding	- && sp|Q10710|STA_RICCO Sugar carrier protein A OS=Ricinus communis OX=3988 GN=STA PE=2 SV=1 && -	ERF
Chumilis17645	156.661888424077	164.571550489177	163.70150525682	365.5538980708	354.099229273913	494.715864483126	382.135015856268	205.006567551344	230.888748980128	Chumilis17645	GWHBCKI00000005	13043145	13045916	+	847	protein_coding	- && sp|O48650|SUI1_SALBA Protein translation factor SUI1 homolog OS=Salix bakko OX=72444 PE=3 SV=1 && PF01253:Translation initiation factor SUI1	MYB_related
Chumilis18796	65.0542345461795	53.3020457719212	36.5020596564375	137.502333477205	450.034215724443	412.42576850702	435.815691983262	568.600871172095	346.734930300968	Chumilis18796	GWHBCKI00000006	2737789	2742520	+	2955	protein_coding	- && sp|Q9SYH1|RSH3C_ARATH Probable GTP diphosphokinase RSH3, chloroplastic OS=Arabidopsis thaliana OX=3702 GN=RSH3 PE=2 SV=1 && PF04607:Region found in RelA / SpoT proteins|PF13328:HD domain	-
Chumilis19259	17.7163393201609	14.8486171092495	10.5533638075267	521.465730226845	459.146205753432	528.349957371712	387.825003779931	222.976400183896	335.806602939765	Chumilis19259	GWHBCKI00000006	6389634	6390845	+	1071	protein_coding	- && - && -	-
Chumilis02973	58.6680919744687	52.4856155045855	52.8084223115133	114.291559098687	522.11620733303	633.588390223225	502.854877024369	298.188393251081	262.896361624794	Chumilis02973	GWHBCKI00000001	18486193	18488809	-	1522	protein_coding	- && sp|Q8VYI1|SBH1_ARATH Sphinganine C4-monooxygenase 1 OS=Arabidopsis thaliana OX=3702 GN=SBH1 PE=1 SV=1 && PF04116:Fatty acid hydroxylase superfamily	-
Chumilis11882	10.308972553456	1.8654289448011	18.5418587006617	102.325004118406	159.721088301992	658.581822154219	1177.21723283818	173.190500055108	188.764178110073	Chumilis11882	GWHBCKI00000003	27196732	27200049	+	2644	protein_coding	- && sp|P51819|HSP83_IPONI Heat shock protein 83 OS=Ipomoea nil OX=35883 GN=HSP83A PE=2 SV=1 && PF00183:Hsp90 protein|PF02518:Histidine kinase-, DNA gyrase B-, and HSP90-like ATPase	G2-like
Chumilis03093	169.03518407031	104.263115788861	249.730371334281	22.3501933905794	293.554128504531	633.290263278904	567.371825185657	238.149350492268	211.742844280126	Chumilis03093	GWHBCKI00000001	19392890	19393141	-	252	protein_coding	- && - && -	-
Chumilis24684	70.0282956520176	226.281950891385	23.0383209907066	76.2138291945275	254.918280555513	421.826546495897	611.825747862125	482.119598716836	319.597172333985	Chumilis24684	GWHBCKI00000008	2851450	2854136	+	2132	protein_coding	- && sp|Q9LV10|PTR53_ARATH Protein NRT1/ PTR FAMILY 2.11 OS=Arabidopsis thaliana OX=3702 GN=NPF2.11 PE=1 SV=1 && PF00854:POT family	BBR-BPC
Chumilis22351	76.9026406735719	53.534410239229	42.7366729736995	253.162498971396	482.304409800694	685.791881308416	379.960826949988	267.963577344439	232.664107214461	Chumilis22351	GWHBCKI00000007	11230806	11232902	+	1010	protein_coding	- && - && PF00582:Universal stress protein family	-
Chumilis08140	157.638813515297	42.0354392243887	150.197389344862	415.020887369019	366.280388635167	395.924090078948	361.534426029211	248.327552103784	335.071228143232	Chumilis08140	GWHBCKI00000002	25773804	25775086	+	1283	protein_coding	- && sp|Q8L940|PDX13_ARATH Pyridoxal 5'-phosphate synthase subunit PDX1.3 OS=Arabidopsis thaliana OX=3702 GN=PDX13 PE=1 SV=2 && PF01680:SOR/SNZ family	-
Chumilis25610	23.1627710389233	17.7052133554517	17.5542687799829	128.965920589812	277.889483258993	125.200690125223	1169.84907245284	263.414783156021	443.496013622072	Chumilis25610	GWHBCKI00000008	10670339	10671533	-	1195	protein_coding	- && sp|P81370|TLP_ACTDE Thaumatin-like protein OS=Actinidia deliciosa OX=3627 GN=tlp PE=1 SV=2 && PF00314:Thaumatin family	ARF
Chumilis18703	19.7526950223805	14.10280283937	10.8837723438991	148.87921646516	315.288930208849	647.671117933048	662.674079196642	289.252983373478	356.899524224354	Chumilis18703	GWHBCKI00000006	2199299	2201063	+	1765	protein_coding	- && sp|P0C035|ATL60_ARATH RING-H2 finger protein ATL60 OS=Arabidopsis thaliana OX=3702 GN=ATL60 PE=2 SV=1 && PF13639:Ring finger domain	C3H
Chumilis24874	98.6498608535743	135.320183604438	82.7268632967927	320.26754983969	374.231057374461	402.614497032463	434.966805066293	328.603626485072	286.095348024563	Chumilis24874	GWHBCKI00000008	3845801	3850018	+	3062	protein_coding	- && sp|M1BJF6|JOKA2_SOLTU Protein JOKA2 OS=Solanum tuberosum OX=4113 GN=JOKA2 PE=1 SV=1 && PF16158:Ig-like domain from next to BRCA1 gene|PF00569:Zinc finger, ZZ type|PF00564:PB1 domain	-
Chumilis16801	502.76228706468	325.483839008244	523.270955456531	246.583947787923	201.686957884674	273.636888244094	156.561732630941	75.0401346772728	153.331025168367	Chumilis16801	GWHBCKI00000005	6724784	6726052	-	360	protein_coding	- && - && -	WRKY
Chumilis01258	364.962329242715	54.5641429862621	245.841617498939	140.371320758526	301.742779436545	439.552360726603	499.32923486764	221.516099651163	183.729865232171	Chumilis01258	GWHBCKI00000001	8637876	8640988	+	1573	protein_coding	- && sp|Q8GY54|GCT21_ARATH Gamma-glutamylcyclotransferase 2-1 OS=Arabidopsis thaliana OX=3702 GN=GGCT2;1 PE=1 SV=1 && PF04752:ChaC-like protein	-
Chumilis21220	22.4661701252773	24.5057674563801	26.191472504541	226.232985803303	411.911377005848	481.953303647329	486.771148918013	442.533931745519	315.593602505487	Chumilis21220	GWHBCKI00000006	24790388	24795539	+	3019	protein_coding	- && sp|Q9LY87|RGLG2_ARATH E3 ubiquitin-protein ligase RGLG2 OS=Arabidopsis thaliana OX=3702 GN=RGLG2 PE=1 SV=1 && PF07002:Copine|PF13920:Zinc finger, C3HC4 type (RING finger)	M-type_MADS
Chumilis06147	120.249235798492	130.01230632781	119.150450636039	214.281908586059	304.283407901184	412.002775366718	491.595744185387	321.77818697453	322.629017374151	Chumilis06147	GWHBCKI00000002	3716024	3718868	-	1638	protein_coding	- && sp|Q84TH4|SR45A_ARATH Serine/arginine-rich splicing factor SR45a OS=Arabidopsis thaliana OX=3702 GN=SR45A PE=1 SV=1 && PF00076:RNA recognition motif. (a.k.a. RRM, RBD, or RNP domain)	NF-YA
Chumilis15832	54.5906043564395	59.7490415068394	126.467011847041	130.626226984992	384.554181014023	386.600659580144	466.707271312311	413.085053493079	410.885174886592	Chumilis15832	GWHBCKI00000005	836611	839791	+	2505	protein_coding	- && sp|Q9C519|WRKY6_ARATH WRKY transcription factor 6 OS=Arabidopsis thaliana OX=3702 GN=WRKY6 PE=1 SV=1 && PF03106:WRKY DNA -binding domain	WRKY
Chumilis05848	6.47418880492136	13.0004075617103	10.3488127680818	113.864668161834	142.187548436369	248.44146794523	422.220287881287	682.50988230705	788.994290819855	Chumilis05848	GWHBCKI00000002	2063085	2067497	+	2872	protein_coding	- && sp|Q84VX0|RFS1_ARATH Probable galactinol--sucrose galactosyltransferase 1 OS=Arabidopsis thaliana OX=3702 GN=RFS1 PE=2 SV=1 && PF05691:Raffinose synthase or seed imbibition protein Sip1	-
Chumilis13493	88.8972615591288	94.7797567728221	103.660638644237	299.609512463375	385.859256882507	762.424494913348	280.41111236353	216.944171246632	191.005262138985	Chumilis13493	GWHBCKI00000004	11063557	11066049	-	1264	protein_coding	- && sp|Q9FYE4|CML50_ARATH Probable calcium-binding protein CML50 OS=Arabidopsis thaliana OX=3702 GN=CML50 PE=2 SV=1 && PF13405:EF-hand domain	-
Chumilis22463	112.90492130218	150.013105094204	105.718091375273	328.97920135172	398.159836204276	534.93697699474	301.674398892071	227.816623218272	254.151184459881	Chumilis22463	GWHBCKI00000007	12090796	12094107	-	1246	protein_coding	- && sp|Q9SDY5|RCE1_ARATH NEDD8-conjugating enzyme Ubc12 OS=Arabidopsis thaliana OX=3702 GN=RCE1 PE=1 SV=1 && PF00179:Ubiquitin-conjugating enzyme	TCP
Chumilis05428	206.679611353732	120.798850744899	148.76309209589	268.523420654167	369.721133090017	351.993116170472	326.834216565677	292.810160201964	325.664650863707	Chumilis05428	GWHBCKI00000001	42981984	42987413	-	2491	protein_coding	- && sp|Q43317|CYSK_CITLA Cysteine synthase OS=Citrullus lanatus OX=3654 PE=1 SV=1 && PF00111:2Fe-2S iron-sulfur cluster binding domain	GeBP
Chumilis21122	166.113265253821	105.557697738203	94.8499858256719	231.674368246205	375.268494317029	397.304695509564	429.504061176349	369.285387704493	238.100499498512	Chumilis21122	GWHBCKI00000006	24284174	24285954	+	969	protein_coding	- && sp|Q84V25|ENOXE_FRAAN 2-methylene-furan-3-one reductase OS=Fragaria ananassa OX=3747 GN=EO PE=1 SV=1 && PF13602:Zinc-binding dehydrogenase|PF08240:Alcohol dehydrogenase GroES-like domain	HB-other
Chumilis21271	46.5468209075965	51.6538197787415	26.1749480115075	134.233795535904	276.308197758862	286.759227045435	687.767836274286	394.256113920701	503.061054633274	Chumilis21271	GWHBCKI00000006	25014230	25018357	+	2040	protein_coding	- && sp|Q9FKS8|LHT1_ARATH Lysine histidine transporter 1 OS=Arabidopsis thaliana OX=3702 GN=LHT1 PE=1 SV=1 && PF01490:Transmembrane amino acid transporter protein	MYB_related
Chumilis14789	46.0260530268965	33.1293817121031	35.8762860071834	165.61865882305	499.440579648441	371.228648697416	623.477957140315	357.431138811368	263.289819202255	Chumilis14789	GWHBCKI00000004	19928649	19931677	-	1806	protein_coding	- && sp|Q39242|TRXB2_ARATH Thioredoxin reductase 2 OS=Arabidopsis thaliana OX=3702 GN=NTR2 PE=2 SV=2 && PF07992:Pyridine nucleotide-disulphide oxidoreductase	FAR1
Chumilis25128	64.1687705133153	105.187258189618	79.2596874450412	404.711723501847	480.261082221838	513.790981312168	311.920949143884	182.690557376767	251.970729257571	Chumilis25128	GWHBCKI00000008	5279511	5282762	+	2355	protein_coding	- && - && PF07712:Stress up-regulated Nod 19	-
Chumilis06218	617.012999480493	359.898738691331	803.415796743286	97.7049195226351	79.2730922643778	128.129409766052	97.672786494111	104.934062356782	100.77831093975	Chumilis06218	GWHBCKI00000002	4185601	4188561	+	1711	protein_coding	- && sp|Q7X9A0|RCA1_LARTR Ribulose bisphosphate carboxylase/oxygenase activase 1, chloroplastic OS=Larrea tridentata OX=66636 GN=RCA1 PE=1 SV=1 && PF00004:ATPase family associated with various cellular activities (AAA)	NAC
Chumilis18047	32.465487734139	14.6626865993598	34.5524948364948	1253.66783882167	665.000214898496	157.343250979604	96.3052002402088	48.6062164661227	80.816924013912	Chumilis18047	GWHBCKI00000005	17524381	17530864	-	1575	protein_coding	- && sp|A0A0B6VQ48|PAR1_ROSHC Phenylacetaldehyde reductase OS=Rosa hybrid cultivar OX=128735 GN=PAR PE=1 SV=1 && PF01370:NAD dependent epimerase/dehydratase family	NAC
Chumilis17115	621.082744853941	352.617133355071	481.97199943084	29.7708069905871	166.556071478725	245.151834216331	289.959434650167	54.4297361095283	138.209183672429	Chumilis17115	GWHBCKI00000005	8881521	8882111	+	591	protein_coding	- && - && PF06127:Protein of unknown function (DUF962)	-
Chumilis07923	185.556493089582	144.102360930434	176.518601587832	224.456689364046	337.21836043162	449.488368249002	384.577804749094	214.381618894196	262.805255079136	Chumilis07923	GWHBCKI00000002	24714403	24718140	+	1371	protein_coding	- && sp|Q9LZM1|ORP3A_ARATH Oxysterol-binding protein-related protein 3A OS=Arabidopsis thaliana OX=3702 GN=ORP3A PE=1 SV=1 && PF01237:Oxysterol-binding protein	MYB_related
Chumilis18470	262.076312457206	172.0498696477	229.602259294444	253.024194878391	456.8381409717	367.648513864915	281.564749579811	163.24262516761	189.466362309956	Chumilis18470	GWHBCKI00000006	481579	482049	+	471	protein_coding	- && sp|P62980|RS27A_SOLLC Ubiquitin-40S ribosomal protein S27a OS=Solanum lycopersicum OX=4081 GN=UBI3 PE=1 SV=2 && PF01599:Ribosomal protein S27a|PF00240:Ubiquitin family	YABBY
Chumilis00559	575.927020010986	335.544315093134	888.471630047816	7.59510996635618	61.6293985392172	251.031037351277	157.219555036953	44.8591574334466	52.362023560898	Chumilis00559	GWHBCKI00000001	4211452	4211766	-	315	protein_coding	- && sp|Q9SJY5|PUMP5_ARATH Mitochondrial uncoupling protein 5 OS=Arabidopsis thaliana OX=3702 GN=PUMP5 PE=2 SV=1 && -	-
Chumilis11615	490.894800951729	332.792752394029	1040.5485998604	25.9836805099009	28.2639801027981	44.1654938553389	200.895727604013	92.768910606726	113.759411647163	Chumilis11615	GWHBCKI00000003	25917147	25918671	+	1525	protein_coding	- && sp|Q40478|ERF5_TOBAC Ethylene-responsive transcription factor 5 OS=Nicotiana tabacum OX=4097 GN=ERF5 PE=2 SV=1 && PF00847:AP2 domain	ERF
Chumilis04447	53.9486703165022	73.509142917998	50.1954335740059	181.379332935357	326.648197144893	265.69568481661	451.29112561575	464.453441126125	495.17229549795	Chumilis04447	GWHBCKI00000001	35359904	35363820	-	2122	protein_coding	- && sp|M4IS88|CCL3_HUMLU Acetate--CoA ligase CCL3 OS=Humulus lupulus OX=3486 GN=CCL3 PE=1 SV=1 && PF13193:AMP-binding enzyme C-terminal domain|PF00501:AMP-binding enzyme	bHLH
Chumilis15947	73.8844392575141	81.6623046603194	6.42943914551821	2.61056273647873	698.344304869134	494.152115601525	393.057767484472	408.15649528467	199.623653408801	Chumilis15947	GWHBCKI00000005	1345413	1347868	+	1852	protein_coding	- && sp|Q84LB2|AFS1_MALDO (E,E)-alpha-farnesene synthase OS=Malus domestica OX=3750 GN=AFS1 PE=1 SV=2 && PF03936:Terpene synthase family, metal binding domain|PF01397:Terpene synthase, N-terminal domain	bHLH
Chumilis03431	70.3578075657998	35.3653706669831	75.0130945191687	265.239197148408	373.774851610671	811.354167046602	277.294803987442	207.456387746296	236.787369019327	Chumilis03431	GWHBCKI00000001	21956828	21957785	-	958	protein_coding	- && - && -	-
Chumilis15847	159.704154801036	27.9246659875675	94.4743346487533	59.1201102211324	577.765884170091	354.258306709107	635.133817932375	314.367059061516	125.101746346044	Chumilis15847	GWHBCKI00000005	894223	896662	-	1413	protein_coding	- && sp|P92980|APR3_ARATH 5'-adenylylsulfate reductase 3, chloroplastic OS=Arabidopsis thaliana OX=3702 GN=APR3 PE=2 SV=2 && PF01507:Phosphoadenosine phosphosulfate reductase family|PF00085:Thioredoxin	-
Chumilis25309	13.6187558113405	20.641990600623	10.2914708785208	290.354724755492	387.579891227142	615.830761331275	272.547783218301	322.530145290208	410.90565392471	Chumilis25309	GWHBCKI00000008	6453618	6457990	-	2079	protein_coding	- && sp|O65781|GALE2_CYATE UDP-glucose 4-epimerase GEPI48 OS=Cyamopsis tetragonoloba OX=3832 PE=2 SV=1 && PF16363:GDP-mannose 4,6 dehydratase	ERF
Chumilis25266	222.310019081394	217.840275907061	159.814751023046	151.638375911807	374.898499453967	187.474098221064	449.756145436624	333.176005947578	243.409536563617	Chumilis25266	GWHBCKI00000008	6168601	6172670	-	2528	protein_coding	- && sp|Q03685|BIP5_TOBAC Luminal-binding protein 5 OS=Nicotiana tabacum OX=4097 GN=BIP5 PE=2 SV=1 && PF00012:Hsp70 protein	bHLH
Chumilis19403	145.313521953962	149.276124695952	114.828904114072	245.003281455949	257.354775471217	208.155409507185	374.855986676103	395.78860777218	447.823946523484	Chumilis19403	GWHBCKI00000006	7965482	7967429	-	864	protein_coding	- && sp|Q9SAG8|DNAJ8_ARATH Chaperone protein dnaJ 8, chloroplastic OS=Arabidopsis thaliana OX=3702 GN=ATJ8 PE=2 SV=1 && PF00226:DnaJ domain	-
Chumilis26223	15.4436690900602	20.7289042452572	20.2120013501593	270.903763209077	648.819104092605	670.999819865057	345.231178878975	126.142991148682	202.795215625279	Chumilis26223	GWHBCKI00000008	15612045	15613694	+	1650	protein_coding	- && sp|Q9ZQ96|U73C3_ARATH UDP-glycosyltransferase 73C3 OS=Arabidopsis thaliana OX=3702 GN=UGT73C3 PE=2 SV=1 && PF00201:UDP-glucoronosyl and UDP-glucosyl transferase	HB-other
Chumilis20980	204.165036054932	107.397232237425	189.190540179639	210.209082656004	477.859449230235	476.362785141452	248.093682248779	165.541642356322	222.76006883143	Chumilis20980	GWHBCKI00000006	23612183	23614534	+	1067	protein_coding	- && sp|Q9FLF0|RS92_ARATH 40S ribosomal protein S9-2 OS=Arabidopsis thaliana OX=3702 GN=RPS9C PE=1 SV=1 && PF00163:Ribosomal protein S4/S9 N-terminal domain|PF01479:S4 domain	bHLH
novel.1027	15.9734205042518	21.458367658526	15.9450611063215	185.273093498363	370.630993467905	661.248374344589	582.742152118145	203.089417210181	238.550548344047	-	GWHBCKI00000017	34516	38099	+	3553	-	- && - && -	-
Chumilis07088	270.670806167408	260.262798560614	284.390238397018	178.14412353036	335.919430348142	324.195466781611	252.916853911606	201.263442823605	180.895028895153	Chumilis07088	GWHBCKI00000002	15525226	15528488	-	1970	protein_coding	- && sp|P53492|ACT7_ARATH Actin-7 OS=Arabidopsis thaliana OX=3702 GN=ACT7 PE=1 SV=1 && PF00022:Actin	MYB_related
Chumilis15149	41.79045471474	50.182150600976	35.7670097051656	182.587366270802	273.623364189378	345.214742746848	410.895054272117	456.352674236446	478.0880412082	Chumilis15149	GWHBCKI00000004	21717974	21721147	-	1173	protein_coding	- && sp|Q0JLP9|P2C06_ORYSJ Probable protein phosphatase 2C 6 OS=Oryza sativa subsp. japonica OX=39947 GN=PP2C06 PE=1 SV=1 && PF00481:Protein phosphatase 2C	B3
Chumilis06699	490.680844481241	510.578386630785	561.82824593229	35.291455810533	75.4934434923542	65.5412159433812	224.638690476363	223.718913466465	86.4675946454514	Chumilis06699	GWHBCKI00000002	8212560	8220633	-	5066	protein_coding	- && sp|Q2PCF1|PDR2_NICPL Pleiotropic drug resistance protein 2 OS=Nicotiana plumbaginifolia OX=4092 GN=PDR2 PE=2 SV=1 && PF00005:ABC transporter|PF08370:Plant PDR ABC transporter associated|PF14510:ABC-transporter N-terminal|PF01061:ABC-2 type transporter	MYB_related
Chumilis20940	16.7484402565078	17.4231671232298	11.2655276037125	111.895044679227	490.176394223555	660.693858434337	436.812937179532	311.743303886659	208.17248882295	Chumilis20940	GWHBCKI00000006	23434942	23437121	+	2180	protein_coding	- && sp|P0C8Q9|Y5902_ARATH Uncharacterized protein At5g19025 OS=Arabidopsis thaliana OX=3702 GN=At5g19025 PE=2 SV=3 && -	-
Chumilis03991	214.486446491007	155.15560299084	199.118214723246	194.657897586597	358.4989355429	149.72501816997	266.235857260423	312.809893768977	388.727060609514	Chumilis03991	GWHBCKI00000001	31462015	31466321	+	1787	protein_coding	- && sp|Q93WN0|SEBP2_ARATH Selenium-binding protein 2 OS=Arabidopsis thaliana OX=3702 GN=SBP2 PE=1 SV=1 && PF05694:56kDa selenium binding protein (SBP56)	-
Chumilis14999	401.244516166898	244.974247132947	1025.84330100113	27.8187389731904	121.701334320576	133.383815018934	128.796581570806	80.7556484417379	74.7793856465117	Chumilis14999	GWHBCKI00000004	20978467	20980539	-	2073	protein_coding	- && - && PF13359:DDE superfamily endonuclease	MYB_related
Chumilis16627	210.790471028955	137.461986332946	233.989947438567	254.22004643506	397.617929812426	375.431804028053	268.76104189812	156.480419106267	204.466222984395	Chumilis16627	GWHBCKI00000005	5309052	5310940	-	1175	protein_coding	- && sp|Q42064|RL83_ARATH 60S ribosomal protein L8-3 OS=Arabidopsis thaliana OX=3702 GN=RPL8C PE=2 SV=2 && PF00181:Ribosomal Proteins L2, RNA binding domain|PF03947:Ribosomal Proteins L2, C-terminal domain	M-type_MADS
Chumilis12087	281.797544042	159.00899040577	292.832961663271	180.797697820921	426.435340146485	359.107218681666	255.918216800576	116.512019759269	158.835215815436	Chumilis12087	GWHBCKI00000003	28258864	28260478	+	585	protein_coding	- && sp|P49209|RL91_ARATH 60S ribosomal protein L9-1 OS=Arabidopsis thaliana OX=3702 GN=RPL9B PE=1 SV=3 && PF00347:Ribosomal protein L6	-
Chumilis22225	113.493958507353	96.0735701379394	82.1560678856872	260.230551055145	488.104747899574	501.845631929919	286.23318685524	185.592573892452	213.92535110835	Chumilis22225	GWHBCKI00000007	10140206	10143094	-	1104	protein_coding	- && sp|Q96473|VATL_KALDA V-type proton ATPase 16 kDa proteolipid subunit OS=Kalanchoe daigremontiana OX=23013 PE=2 SV=1 && PF00137:ATP synthase subunit C	C2H2
Chumilis23335	142.913321592981	167.341297024217	93.6286309864972	261.637283037394	356.750211314796	484.906399514228	317.770338782401	182.018082772068	209.611391658193	Chumilis23335	GWHBCKI00000007	16963307	16965637	+	1312	protein_coding	- && sp|Q9SV68|QORH_ARATH Chloroplast envelope quinone oxidoreductase homolog OS=Arabidopsis thaliana OX=3702 GN=CEQORH PE=1 SV=1 && PF08240:Alcohol dehydrogenase GroES-like domain|PF13602:Zinc-binding dehydrogenase	HB-other
Chumilis24471	71.577488873297	68.3772430342861	56.7247774106411	91.6226418636414	384.864959554954	779.304990047121	327.781313052663	155.317320937296	279.46343186853	Chumilis24471	GWHBCKI00000008	1770072	1773021	-	2077	protein_coding	- && sp|Q8RU27|RGP2_SOLTU Probable UDP-arabinopyranose mutase 2 OS=Solanum tuberosum OX=4113 GN=UPTG2 PE=1 SV=1 && PF03214:Reversibly glycosylated polypeptide	-
Chumilis25056	268.726783941893	212.916257505674	311.583048551551	230.483362408089	346.046247780627	282.810245046047	230.015604804996	143.028680815226	188.344287396554	Chumilis25056	GWHBCKI00000008	4815254	4817623	-	777	protein_coding	- && sp|P35685|RL7A1_ORYSJ 60S ribosomal protein L7a-1 OS=Oryza sativa subsp. japonica OX=39947 GN=RPL7A-1 PE=2 SV=1 && PF01248:Ribosomal protein L7Ae/L30e/S12e/Gadd45 family	MYB_related
Chumilis08551	60.6739136576007	50.4790667648793	59.7835312881809	139.659194706054	351.73458486961	563.766323416587	358.102364067869	290.128421997964	334.116434443733	Chumilis08551	GWHBCKI00000002	27889589	27894604	+	1409	protein_coding	- && sp|Q9XFR5|SR30_ARATH Serine/arginine-rich splicing factor SR30 OS=Arabidopsis thaliana OX=3702 GN=SR30 PE=1 SV=1 && PF00076:RNA recognition motif. (a.k.a. RRM, RBD, or RNP domain)	LBD
Chumilis13851	138.67277180558	169.85526788885	102.553289962956	175.968505953055	350.168851961781	484.436807861829	384.39078386619	213.828003674437	188.235461720049	Chumilis13851	GWHBCKI00000004	14410324	14413000	-	952	protein_coding	- && - && PF02221:ML domain	-
Chumilis15606	187.15456959083	346.474709473747	150.114502870617	442.640010769515	177.223458920124	92.7256524936584	145.558787334587	312.011411476261	354.206196787436	Chumilis15606	GWHBCKI00000004	23902502	23904015	+	1425	protein_coding	- && sp|O22822|U74F2_ARATH UDP-glycosyltransferase 74F2 OS=Arabidopsis thaliana OX=3702 GN=UGT74F2 PE=1 SV=1 && PF00201:UDP-glucoronosyl and UDP-glucosyl transferase	WRKY
Chumilis09792	0	0	0	349.572976627403	461.510798959213	502.225825501011	378.847851775292	280.616850413575	234.843237378127	Chumilis09792	GWHBCKI00000003	13090176	13092324	-	2149	protein_coding	- && sp|F8WKW8|UGT9_GARJA Beta-D-glucosyl crocetin beta-1,6-glucosyltransferase OS=Gardenia jasminoides OX=114476 GN=UGT94E5 PE=1 SV=1 && PF00201:UDP-glucoronosyl and UDP-glucosyl transferase	HSF
Chumilis06278	294.333522023859	309.182756113372	173.998453727499	234.792591135026	366.421332756035	287.558910010073	304.726555726312	75.1924724827813	155.350829724298	Chumilis06278	GWHBCKI00000002	4644597	4645588	-	629	protein_coding	- && sp|P43390|MT2_ACTDE Metallothionein-like protein type 2 OS=Actinidia deliciosa OX=3627 GN=pKIWI504 PE=2 SV=1 && -	-
Chumilis07667	183.4714187347	178.845838890916	163.325059204836	211.445384797063	283.476346661425	296.774975463063	352.006489652046	248.33157612454	282.580780190504	Chumilis07667	GWHBCKI00000002	23285611	23287970	+	483	protein_coding	- && sp|Q42551|SCE1_ARATH SUMO-conjugating enzyme SCE1 OS=Arabidopsis thaliana OX=3702 GN=SCE1 PE=1 SV=1 && PF00179:Ubiquitin-conjugating enzyme	WRKY
Chumilis03021	311.472333348923	392.429744509336	301.764386027771	255.70931815338	136.792659799321	257.654046639634	233.657692897087	155.560693738259	147.766540009409	Chumilis03021	GWHBCKI00000001	18882058	18886878	-	1673	protein_coding	- && sp|Q9CAR7|HIR2_ARATH Hypersensitive-induced response protein 2 OS=Arabidopsis thaliana OX=3702 GN=HIR2 PE=1 SV=1 && PF01145:SPFH domain / Band 7 family	-
Chumilis10498	166.46514434726	132.759189823797	174.009439845222	302.391863270083	270.085778933343	367.625942263875	263.923378690222	277.600855368034	237.618366669012	Chumilis10498	GWHBCKI00000003	19701425	19704593	+	1151	protein_coding	- && sp|O80845|PX11D_ARATH Peroxisomal membrane protein 11D OS=Arabidopsis thaliana OX=3702 GN=PEX11D PE=1 SV=2 && PF05648:Peroxisomal biogenesis factor 11 (PEX11)	ERF
Chumilis02955	48.464199250702	14.5528392545547	41.3220986198337	142.868368089608	148.939606825064	369.939416477811	938.700981795384	219.704087974123	256.002019994762	Chumilis02955	GWHBCKI00000001	18386311	18386991	-	681	protein_coding	- && sp|Q9LQX2|MPSR1_ARATH E3 ubiquitin-protein ligase MPSR1 OS=Arabidopsis thaliana OX=3702 GN=MPSR1 PE=1 SV=1 && PF13639:Ring finger domain	C3H
Chumilis22715	80.5651869281734	35.2301135994224	48.2486965069036	532.073643824302	414.475752485951	310.572793676296	304.116238959056	205.23167359459	241.9317113494	Chumilis22715	GWHBCKI00000007	13662574	13665288	-	2117	protein_coding	- && sp|O49485|SERA1_ARATH D-3-phosphoglycerate dehydrogenase 1, chloroplastic OS=Arabidopsis thaliana OX=3702 GN=PGDH1 PE=1 SV=1 && PF01842:ACT domain|PF02826:D-isomer specific 2-hydroxyacid dehydrogenase, NAD binding domain|PF00389:D-isomer specific 2-hydroxyacid dehydrogenase, catalytic domain	bHLH
Chumilis05201	354.084705225113	363.541511043313	242.05221748201	303.150833937939	410.252776523749	223.649646740909	95.8212081994567	85.0399088486849	93.1202913375865	Chumilis05201	GWHBCKI00000001	41522092	41524002	+	1863	protein_coding	- && - && -	-
Chumilis15401	28.2987234249848	19.1504434516653	19.3239790443572	95.6113139766696	262.500540867236	507.92224499072	655.172331985895	351.939459789186	221.055702898308	Chumilis15401	GWHBCKI00000004	22885975	22887074	+	893	protein_coding	- && - && PF02298:Plastocyanin-like domain	C2H2
Chumilis13715	28.5491300602041	15.4282890645327	15.6398379831395	159.804823385948	268.038993581071	569.651582130101	500.190232293996	250.817161402458	350.459652751701	Chumilis13715	GWHBCKI00000004	13325533	13329874	+	1945	protein_coding	- && sp|Q8GZC3|FAD2_VERFO Delta(12)-fatty-acid desaturase FAD2 OS=Vernicia fordii OX=73154 GN=FAD2 PE=1 SV=1 && -	HSF
Chumilis04664	0.967758687425441	6.13821691452836	0.552316907088224	425.884195775688	90.0907944479864	984.236333275302	260.731174627302	118.019669242283	264.079388312512	Chumilis04664	GWHBCKI00000001	36878337	36879515	-	1179	protein_coding	- && - && -	-
Chumilis11771	11.1820187086892	29.4527986543955	11.1807908560994	110.95670892952	456.653548752085	599.138305928806	352.559215366733	295.130258312527	275.246620069798	Chumilis11771	GWHBCKI00000003	26679771	26682171	-	2105	protein_coding	- && sp|Q0WUQ1|BAG1_ARATH BAG family molecular chaperone regulator 1 OS=Arabidopsis thaliana OX=3702 GN=BAG1 PE=1 SV=1 && PF02179:BAG domain	bHLH
Chumilis16066	33.492665227093	51.0411169048157	28.2804204188874	214.916349343056	444.488826336475	388.804803800374	460.821535044428	278.736072393837	240.102659889644	Chumilis16066	GWHBCKI00000005	2002949	2003647	-	699	protein_coding	- && sp|P43309|PPO_MALDO Polyphenol oxidase, chloroplastic OS=Malus domestica OX=3750 PE=1 SV=1 && PF12143:Protein of unknown function (DUF_B2219)	bZIP
Chumilis03100	17.4376444533499	21.7434121859037	6.83957814098949	17.0466455099909	149.387934179163	712.406038993595	631.185489441762	163.221412756422	420.662812543698	Chumilis03100	GWHBCKI00000001	19474277	19477503	+	2421	protein_coding	- && sp|Q84XG9|ILL1_ORYSI IAA-amino acid hydrolase ILR1-like 1 OS=Oryza sativa subsp. indica OX=39946 GN=ILL1 PE=2 SV=1 && PF01546:Peptidase family M20/M25/M40|PF07687:Peptidase dimerisation domain	C2H2
Chumilis08316	36.7946180682615	46.1156143759957	28.347050681003	266.56938042361	296.039938556579	318.467481261039	404.460625800832	417.367635072148	324.88352193189	Chumilis08316	GWHBCKI00000002	26689188	26693432	+	2266	protein_coding	- && sp|Q39030|KPK2_ARATH Serine/threonine-protein kinase AtPK2/AtPK19 OS=Arabidopsis thaliana OX=3702 GN=ATPK2 PE=1 SV=2 && PF00069:Protein kinase domain	B3
Chumilis03721	54.752919527831	70.4454220068663	34.8916478197203	76.4099803036321	263.888922893651	391.370563025324	530.731782428407	399.338646328313	313.828878231915	Chumilis03721	GWHBCKI00000001	27795499	27797533	+	1681	protein_coding	- && sp|Q84MB3|ACCH1_ARATH 1-aminocyclopropane-1-carboxylate oxidase homolog 1 OS=Arabidopsis thaliana OX=3702 GN=At1g06620 PE=2 SV=1 && PF14226:non-haem dioxygenase in morphine synthesis N-terminal|PF03171:2OG-Fe(II) oxygenase superfamily	B3
Chumilis17807	180.268534910426	151.647610836515	150.431200134058	216.154185775104	306.468190421709	369.139712774094	338.624492077234	215.379069314025	206.289842179503	Chumilis17807	GWHBCKI00000005	14210951	14212487	-	790	protein_coding	- && sp|P55852|SUMO1_ARATH Small ubiquitin-related modifier 1 OS=Arabidopsis thaliana OX=3702 GN=SUMO1 PE=1 SV=2 && -	-
Chumilis02707	633.881940263664	432.11362903134	513.312408497985	25.0492569082709	15.7884870537608	223.057787815484	109.982846112912	38.3637138231738	136.481461963052	Chumilis02707	GWHBCKI00000001	17083401	17083745	+	195	protein_coding	- && - && -	-
Chumilis07275	15.6323188520307	26.7952192309755	19.2858671929778	138.384987611086	250.6529287854	794.618449847786	472.127965241977	177.393188918131	232.934937189575	Chumilis07275	GWHBCKI00000002	20093530	20093775	+	246	protein_coding	- && - && -	-
Chumilis24384	26.271508143671	50.6674065478845	43.6487899585995	85.956963906435	218.248762550397	505.192126706307	531.024226534863	358.844069490065	306.032055606269	Chumilis24384	GWHBCKI00000008	1366089	1370128	+	2712	protein_coding	- && sp|P04634|LIPG_RAT Gastric triacylglycerol lipase OS=Rattus norvegicus OX=10116 GN=Lipf PE=1 SV=1 && PF04083:Partial alpha/beta-hydrolase lipase region	C3H
Chumilis26328	116.808487482825	811.010436742948	214.232459402279	340.96934489971	31.4203828172084	94.6248711626306	118.305913174434	157.783663018898	240.438689438845	Chumilis26328	GWHBCKI00000008	16624429	16634695	+	2319	protein_coding	- && sp|P17598|CATA1_GOSHI Catalase isozyme 1 OS=Gossypium hirsutum OX=3635 GN=CAT1 PE=2 SV=2 && PF00199:Catalase|PF06628:Catalase-related immune-responsive	Nin-like
Chumilis20419	77.0163063032588	71.8364579009726	74.8207594277671	210.252448097042	300.31344471746	195.509356546851	470.229696427898	416.569164899315	307.881646615045	Chumilis20419	GWHBCKI00000006	20518303	20525545	+	3628	protein_coding	- && sp|P49608|ACOC_CUCMA Aconitate hydratase, cytoplasmic OS=Cucurbita maxima OX=3661 PE=2 SV=1 && PF00330:Aconitase family (aconitate hydratase)|PF00694:Aconitase C-terminal domain	bHLH
Chumilis04446	5.42521867373156	6.41643529967169	7.51453742179031	483.690113717943	1.88127633033302	3.4115331249833	19.2418391300675	199.215539541686	1390.52463471682	Chumilis04446	GWHBCKI00000001	35351265	35355622	-	2773	protein_coding	- && sp|Q9FGY1|BXL1_ARATH Beta-D-xylosidase 1 OS=Arabidopsis thaliana OX=3702 GN=BXL1 PE=1 SV=1 && PF01915:Glycosyl hydrolase family 3 C-terminal domain|PF14310:Fibronectin type III-like domain|PF00933:Glycosyl hydrolase family 3 N terminal domain	C2H2
Chumilis14996	1.70006650645427	1.12937599870635	2.4761897737541	193.160118597632	165.35089234464	421.389755797693	335.484950053556	475.949099351928	512.368918299843	Chumilis14996	GWHBCKI00000004	20948803	20952472	-	3306	protein_coding	- && sp|Q9CAJ0|P2C16_ARATH Protein phosphatase 2C 16 OS=Arabidopsis thaliana OX=3702 GN=HAB1 PE=1 SV=1 && PF00481:Protein phosphatase 2C	LBD
Chumilis16035	62.497682999176	55.808835359942	69.3239341583961	215.413032666481	330.943223205427	326.213150192369	471.193652720402	280.892939142088	295.58394671209	Chumilis16035	GWHBCKI00000005	1851728	1851988	+	261	protein_coding	- && - && -	-
Chumilis22481	248.851797613569	234.676758806534	217.179808521104	143.984072479802	314.30222144522	392.754506369053	198.263391487824	172.5383437073	183.413976091087	Chumilis22481	GWHBCKI00000007	12233540	12236390	-	1690	protein_coding	- && sp|Q94B35|ISPH_ARATH 4-hydroxy-3-methylbut-2-enyl diphosphate reductase, chloroplastic OS=Arabidopsis thaliana OX=3702 GN=ISPH PE=1 SV=1 && PF02401:LytB protein	FAR1
Chumilis08264	124.950808064773	101.520227589076	110.700877687693	203.598315313127	275.924862580542	322.139740769097	416.417370743565	278.689362697064	263.589174923723	Chumilis08264	GWHBCKI00000002	26435010	26439051	+	1250	protein_coding	- && - && PF03489:Saposin-like type B, region 2|PF05184:Saposin-like type B, region 1	-
Chumilis03081	47.4155746124325	41.9313570012154	40.6159248398026	197.581188744432	411.702384392497	399.198837721053	396.804521851748	305.700500376842	254.035870994365	Chumilis03081	GWHBCKI00000001	19344174	19348964	+	1893	protein_coding	- && sp|P52902|ODPA_PEA Pyruvate dehydrogenase E1 component subunit alpha, mitochondrial OS=Pisum sativum OX=3888 PE=2 SV=1 && PF00676:Dehydrogenase E1 component	E2F/DP
Chumilis06400	248.448283488864	168.783193820883	197.445224718839	145.584928253466	320.415693880388	294.33233329349	336.504815818006	139.79504809808	241.280639171867	Chumilis06400	GWHBCKI00000002	5456264	5460105	+	2376	protein_coding	- && sp|P48534|APX1_PEA L-ascorbate peroxidase, cytosolic OS=Pisum sativum OX=3888 GN=APX1 PE=1 SV=2 && PF00141:Peroxidase	MYB_related
Chumilis15942	166.493301603088	184.496615972089	178.591167643421	161.271167213254	378.950069385588	383.994503100475	294.721749009483	189.783401339953	149.048955722204	Chumilis15942	GWHBCKI00000005	1333846	1334344	+	399	protein_coding	- && sp|Q9C681|H2A1_ARATH Probable histone H2A.1 OS=Arabidopsis thaliana OX=3702 GN=At1g51060 PE=1 SV=1 && PF00125:Core histone H2A/H2B/H3/H4|PF16211:C-terminus of histone H2A	NF-YC
Chumilis02473	26.8653564710085	27.9955358431761	19.5844100287825	220.358124681781	317.979291000503	227.58897094747	498.016889141795	436.50237130363	310.727415863556	Chumilis02473	GWHBCKI00000001	15702345	15704081	-	1444	protein_coding	- && - && -	FAR1
Chumilis01397	65.9108060140441	64.1459519186	76.0111730689695	144.101705835531	324.767318861346	343.644102852558	431.349607621526	307.160094582008	319.528550606695	Chumilis01397	GWHBCKI00000001	9482176	9483222	-	1047	protein_coding	- && - && PF07816:Protein of unknown function (DUF1645)	-
Chumilis06011	14.5112819658061	14.9346032915351	16.5401738793731	310.658821711169	327.216016112396	259.877233328069	661.908985937637	325.797592678409	144.8336161381	Chumilis06011	GWHBCKI00000002	2992688	2994269	-	1392	protein_coding	- && sp|O64732|U87A1_ARATH UDP-glycosyltransferase 87A1 OS=Arabidopsis thaliana OX=3702 GN=UGT87A1 PE=2 SV=1 && PF00201:UDP-glucoronosyl and UDP-glucosyl transferase	CO-like
Chumilis22665	82.3621778968449	99.2991463271239	102.892336022429	192.492627252632	334.437546675085	321.842875270343	360.122241329244	330.191140276261	249.742072239643	Chumilis22665	GWHBCKI00000007	13384404	13390416	+	3333	protein_coding	- && sp|F4JKK0|SUD1_ARATH Probable E3 ubiquitin ligase SUD1 OS=Arabidopsis thaliana OX=3702 GN=SUD1 PE=1 SV=1 && PF12906:RING-variant domain	C2H2
Chumilis24065	82.5474849947086	115.077008328169	135.093625588985	238.409439590778	250.383077519237	251.437373112447	420.465821437373	298.965709238167	276.639192261809	Chumilis24065	GWHBCKI00000007	20736857	20737285	-	429	protein_coding	- && sp|Q9LZP8|BZP53_ARATH bZIP transcription factor 53 OS=Arabidopsis thaliana OX=3702 GN=BZIP53 PE=1 SV=1 && PF07716:Basic region leucine zipper	bZIP
Chumilis03570	49.1786738654559	38.7488382296891	50.2049411151905	265.818464883059	493.242203363897	438.30459813211	260.377414622294	229.103303487766	230.448316665993	Chumilis03570	GWHBCKI00000001	23188463	23195556	+	1600	protein_coding	- && sp|P35614|ERF1Z_ARATH Eukaryotic peptide chain release factor subunit 1-3 OS=Arabidopsis thaliana OX=3702 GN=ERF1-3 PE=1 SV=1 && PF03465:eRF1 domain 3|PF03464:eRF1 domain 2|PF03463:eRF1 domain 1	SBP
Chumilis24071	28.033612874251	25.3660373884329	46.5741348621694	26.9040292015834	590.269006732127	366.760168181791	597.596623899774	197.611380604838	175.062641302401	Chumilis24071	GWHBCKI00000007	20760709	20762229	-	1521	protein_coding	- && sp|Q8LD98|NHL6_ARATH NDR1/HIN1-like protein 6 OS=Arabidopsis thaliana OX=3702 GN=NHL6 PE=1 SV=1 && PF03168:Late embryogenesis abundant protein	-
Chumilis02409	16.4122668813313	14.4923048797254	23.5022622001612	9.97516609889457	167.652736812612	752.329194731385	692.948992811608	182.383899732231	193.841203548384	Chumilis02409	GWHBCKI00000001	15286150	15287663	+	1514	protein_coding	- && sp|Q5PNY6|PUB21_ARATH U-box domain-containing protein 21 OS=Arabidopsis thaliana OX=3702 GN=PUB21 PE=2 SV=1 && PF04564:U-box domain	bHLH
Chumilis22364	305.387814310717	340.432379727934	330.302002059466	292.682696587097	125.52863633945	96.6495482772781	109.031946342451	159.393272797226	289.47694218175	Chumilis22364	GWHBCKI00000007	11313416	11314713	-	1165	protein_coding	- && sp|Q03878|GRP1_DAUCA Glycine-rich RNA-binding protein OS=Daucus carota OX=4039 PE=2 SV=1 && PF00076:RNA recognition motif. (a.k.a. RRM, RBD, or RNP domain)	M-type_MADS
Chumilis14067	123.889787217071	148.072197606801	76.109536851086	227.406355981127	128.886682648868	281.021173244983	444.840763669441	341.232446552523	272.396778602405	Chumilis14067	GWHBCKI00000004	15921035	15923828	-	1625	protein_coding	- && sp|P17784|ALFC1_ORYSJ Fructose-bisphosphate aldolase 1, cytoplasmic OS=Oryza sativa subsp. japonica OX=39947 GN=FBA1 PE=1 SV=2 && PF00274:Fructose-bisphosphate aldolase class-I	FAR1
Chumilis07251	136.78550361988	163.823311626091	147.294244036285	179.113430164852	205.766316362083	215.54907269885	329.869912790725	390.565440402005	267.728775062488	Chumilis07251	GWHBCKI00000002	19779696	19782148	+	2453	protein_coding	- && sp|O65665|ERF60_ARATH Ethylene-responsive transcription factor ERF060 OS=Arabidopsis thaliana OX=3702 GN=ERF060 PE=1 SV=1 && PF00847:AP2 domain	ERF
Chumilis02072	344.601524565079	328.009972624644	310.025571397021	226.300516808222	150.655804483196	213.669566934677	215.695314356478	137.446944580406	103.239160645218	Chumilis02072	GWHBCKI00000001	13234663	13237026	+	1527	protein_coding	- && sp|Q9SUL1|RD19C_ARATH Probable cysteine protease RD19C OS=Arabidopsis thaliana OX=3702 GN=RD19C PE=2 SV=1 && PF00112:Papain family cysteine protease|PF08246:Cathepsin propeptide inhibitor domain (I29)	bHLH
Chumilis23719	114.633926353536	68.5921882667559	109.891763113266	250.82238155023	389.493361427804	261.431431155154	342.014600932392	264.856296687228	224.540057338213	Chumilis23719	GWHBCKI00000007	19077956	19081206	+	1674	protein_coding	- && sp|P80461|GSHRP_TOBAC Glutathione reductase, chloroplastic (Fragment) OS=Nicotiana tabacum OX=4097 GN=GOR PE=1 SV=1 && PF07992:Pyridine nucleotide-disulphide oxidoreductase|PF02852:Pyridine nucleotide-disulphide oxidoreductase, dimerisation domain	MYB_related
Chumilis07760	80.36990650487	89.1867495942146	67.6926545755512	205.346369894386	417.422151520907	436.70902598989	311.321201220308	213.320355624432	204.59409288642	Chumilis07760	GWHBCKI00000002	23807939	23810530	+	1243	protein_coding	- && sp|B4FUS3|CNR8_MAIZE Cell number regulator 8 OS=Zea mays OX=4577 GN=CNR8 PE=2 SV=1 && PF04749:PLAC8 family	-
Chumilis17847	204.568105646652	1520.72871131247	35.0593286138377	52.3874420539771	5.3932144215174	56.2003201042995	43.8696428874456	5.74111633289738	96.4979038704393	Chumilis17847	GWHBCKI00000005	14743865	14744197	+	333	protein_coding	- && - && -	-
Chumilis24770	95.6332844116608	71.9128056769286	114.753096404476	264.020489306667	182.677449414546	367.243065045757	319.983613210296	324.192230191295	273.581887472421	Chumilis24770	GWHBCKI00000008	3252566	3253006	-	441	protein_coding	- && - && -	-
Chumilis01642	74.2463568919939	68.822802307998	73.214866195564	209.121001949097	286.554644226605	361.207357263754	349.55380715318	311.897585415024	269.774378111209	Chumilis01642	GWHBCKI00000001	10910086	10914405	-	864	protein_coding	- && - && PF07797:Protein of unknown function (DUF1639)	-
Chumilis25866	183.646566477134	106.28117756795	200.963789955181	222.086625038481	450.4795257697	404.412307230257	176.315409932081	103.804892016105	155.739900280851	Chumilis25866	GWHBCKI00000008	12601704	12604186	+	1073	protein_coding	- && sp|O82528|RL15_PETHY 60S ribosomal protein L15 OS=Petunia hybrida OX=4102 GN=RPL15 PE=2 SV=1 && PF00827:Ribosomal L15	-
Chumilis14637	100.802032538744	110.002305736072	95.7416732842853	251.754311842614	373.042114716358	391.336081415	327.209035156225	167.213391725741	185.071524008952	Chumilis14637	GWHBCKI00000004	19111956	19113576	+	942	protein_coding	- && sp|Q39255|SKP1A_ARATH SKP1-like protein 1A OS=Arabidopsis thaliana OX=3702 GN=SKP1A PE=1 SV=1 && PF01466:Skp1 family, dimerisation domain|PF03931:Skp1 family, tetramerisation domain	HD-ZIP
Chumilis08949	169.308703785634	169.985639875288	154.892718637834	131.82562299767	198.234290829734	206.321670200464	471.093448771712	251.583399994931	246.58436017021	Chumilis08949	GWHBCKI00000002	29798177	29801747	-	1236	protein_coding	- && sp|O48965|IDI2_CAMAC Isopentenyl-diphosphate Delta-isomerase II OS=Camptotheca acuminata OX=16922 GN=IPI2 PE=2 SV=1 && PF00293:NUDIX domain	-
Chumilis14447	27.5468309651407	32.2351903844041	19.1773308909404	116.319044256243	235.556054871465	295.796582034349	508.594868748676	392.948907798031	368.209014067674	Chumilis14447	GWHBCKI00000004	18182954	18188399	+	2634	protein_coding	- && sp|O82663|SDHA1_ARATH Succinate dehydrogenase [ubiquinone] flavoprotein subunit 1, mitochondrial OS=Arabidopsis thaliana OX=3702 GN=SDH1-1 PE=1 SV=1 && PF02910:Fumarate reductase flavoprotein C-term|PF00890:FAD binding domain	GRAS
Chumilis08778	58.7607824114636	34.1842111655129	119.86657447512	1191.37836620289	39.0443369492869	25.3793469285387	186.204521317165	55.5747812645088	280.823450167656	Chumilis08778	GWHBCKI00000002	29013499	29014453	+	863	protein_coding	- && sp|P09761|WIN1_SOLTU Wound-induced protein WIN1 OS=Solanum tuberosum OX=4113 GN=WIN1 PE=2 SV=1 && PF00967:Barwin family	-
Chumilis10979	141.704285597726	193.150786995154	97.3652082969199	207.469803198509	215.64014365028	358.281410376715	328.469034643646	222.746129814163	225.140366470264	Chumilis10979	GWHBCKI00000003	22449126	22453413	+	1908	protein_coding	- && sp|P32826|SCP49_ARATH Serine carboxypeptidase-like 49 OS=Arabidopsis thaliana OX=3702 GN=SCPL49 PE=2 SV=2 && PF00450:Serine carboxypeptidase	TALE
Chumilis03250	98.04040676078	129.281873552259	50.3270376714637	72.9367903956642	446.476485426115	289.083947655618	546.699756076718	198.937169347502	143.211177507255	Chumilis03250	GWHBCKI00000001	20497691	20499594	-	1500	protein_coding	- && sp|Q9SQ64|COR2_PAPSO Non-functional NADPH-dependent codeinone reductase 2 OS=Papaver somniferum OX=3469 GN=COR2 PE=1 SV=1 && PF00248:Aldo/keto reductase family	bHLH
Chumilis25936	117.428984055573	84.0104751485758	79.8818271968778	140.01288189661	348.197664618142	413.993199886232	408.589872777317	183.929647307824	193.602756637555	Chumilis25936	GWHBCKI00000008	13116622	13119620	+	1189	protein_coding	- && sp|Q9LD45|BI1_ARATH Bax inhibitor 1 OS=Arabidopsis thaliana OX=3702 GN=BI-1 PE=1 SV=1 && PF01027:Inhibitor of apoptosis-promoting Bax1	-
Chumilis03508	454.239560410985	378.255653164652	775.79000257619	138.902523982455	29.2408792477972	57.65982025288	12.0860975038674	24.8762295587112	97.6976443550656	Chumilis03508	GWHBCKI00000001	22574814	22576246	-	1243	protein_coding	- && sp|Q03200|LIRP1_ORYSJ Light-regulated protein, chloroplastic OS=Oryza sativa subsp. japonica OX=39947 GN=LIR1 PE=1 SV=1 && PF07207:Light regulated protein Lir1	-
Chumilis25865	140.235047510476	92.7610305296103	98.8976349256678	240.90739424536	429.651151579533	327.319016984347	268.420850572121	197.310404386761	158.861352101596	Chumilis25865	GWHBCKI00000008	12600044	12601255	-	1212	protein_coding	- && sp|Q9ZW85|LEUD3_ARATH 3-isopropylmalate dehydratase small subunit 1 OS=Arabidopsis thaliana OX=3702 GN=SSU1 PE=1 SV=1 && PF00694:Aconitase C-terminal domain	-
Chumilis11757	54.040688223624	79.4857367967102	88.7921123368915	138.487777503588	199.022706527463	143.540376614065	481.169244555645	345.607163484896	422.848958832505	Chumilis11757	GWHBCKI00000003	26602472	26604674	+	1571	protein_coding	- && sp|Q9FJ95|DHSO_ARATH Sorbitol dehydrogenase OS=Arabidopsis thaliana OX=3702 GN=SDH PE=1 SV=1 && PF00107:Zinc-binding dehydrogenase|PF08240:Alcohol dehydrogenase GroES-like domain	bHLH
Chumilis09475	11.1342461792706	32.2001901776892	2.93134155423215	132.649503861439	434.553030792514	425.912724032565	476.34059246299	111.964561907116	323.327381415886	Chumilis09475	GWHBCKI00000003	5377966	5379282	-	1317	protein_coding	- && sp|Q9FG13|CXE15_ARATH Probable carboxylesterase 15 OS=Arabidopsis thaliana OX=3702 GN=CXE15 PE=2 SV=1 && PF07859:alpha/beta hydrolase fold	NAC
Chumilis06614	11.8013491323175	8.86906446100059	7.53143637035828	98.8257163385506	548.052426770526	545.665948255563	228.817479230255	283.191218547652	211.805842359409	Chumilis06614	GWHBCKI00000002	7368582	7373759	-	3477	protein_coding	- && sp|Q9FYC2|PAO_ARATH Pheophorbide a oxygenase, chloroplastic OS=Arabidopsis thaliana OX=3702 GN=PAO PE=1 SV=1 && PF00125:Core histone H2A/H2B/H3/H4	-
Chumilis23387	12.2986682149295	18.5824003587361	10.5460888183757	234.43456298041	517.141407860202	386.605660488778	268.352723452686	347.956504224736	147.854917126639	Chumilis23387	GWHBCKI00000007	17184434	17188297	+	2364	protein_coding	- && sp|Q9SFU3|PPA15_ARATH Purple acid phosphatase 15 OS=Arabidopsis thaliana OX=3702 GN=PAP15 PE=1 SV=1 && PF00149:Calcineurin-like phosphoesterase|PF16656:Purple acid Phosphatase, N-terminal domain|PF14008:Iron/zinc purple acid phosphatase-like protein C	SRS
Chumilis18613	0.862424408521991	0.668406203316005	0.0999204593305227	715.70884106132	383.879849699993	56.4394605228215	142.390111211189	231.820261053405	409.808162710237	Chumilis18613	GWHBCKI00000006	1488220	1490279	+	1862	protein_coding	- && sp|A0A068Q6L2|C7317_PRUMU Cytochrome P450 736A117 OS=Prunus mume OX=102107 GN=CYP736A117 PE=2 SV=1 && PF00067:Cytochrome P450	MYB
Chumilis22678	75.4924215526625	61.9301985421461	87.6035082618101	138.455171439365	323.451510138641	357.466293146879	501.254073156605	249.761279745279	135.194197196435	Chumilis22678	GWHBCKI00000007	13445640	13456558	+	2093	protein_coding	- && sp|Q9AT54|SCGT_TOBAC Scopoletin glucosyltransferase OS=Nicotiana tabacum OX=4097 GN=TOGT1 PE=1 SV=1 && PF00201:UDP-glucoronosyl and UDP-glucosyl transferase	WRKY
Chumilis20439	49.02020338039	45.2102430164212	47.2571813994521	199.212139307556	285.503211393157	461.985899938521	438.050518387688	226.422638984372	177.005335454363	Chumilis20439	GWHBCKI00000006	20630852	20633127	-	1250	protein_coding	- && sp|O48650|SUI1_SALBA Protein translation factor SUI1 homolog OS=Salix bakko OX=72444 PE=3 SV=1 && PF01253:Translation initiation factor SUI1	MYB_related
Chumilis13637	2.10199192626293	2.48389031778426	2.36179867056949	167.451514484929	641.717466248561	594.804374035146	195.833389429253	94.6636233837105	227.102428839306	Chumilis13637	GWHBCKI00000004	12787368	12788332	-	965	protein_coding	- && - && -	-
Chumilis02548	130.74291764283	130.714210639951	119.808688878696	164.666036966602	272.617393035681	203.660806631783	410.173495014241	262.455006999828	232.813669145858	Chumilis02548	GWHBCKI00000001	16173263	16177281	-	2216	protein_coding	- && sp|Q01859|ATPBM_ORYSJ ATP synthase subunit beta, mitochondrial OS=Oryza sativa subsp. japonica OX=39947 GN=ATPB PE=1 SV=2 && PF11421:ATP synthase F1 beta subunit|PF02874:ATP synthase alpha/beta family, beta-barrel domain|PF00006:ATP synthase alpha/beta family, nucleotide-binding domain	MYB_related
Chumilis18791	106.773584714706	178.211645572516	161.175805358609	13.6674788975642	147.498084758225	416.235447825528	545.092475471691	113.376115089867	234.984026795995	Chumilis18791	GWHBCKI00000006	2698080	2703180	+	3676	protein_coding	- && sp|O24371|LOX31_SOLTU Linoleate 13S-lipoxygenase 3-1, chloroplastic OS=Solanum tuberosum OX=4113 GN=LOX3.1 PE=1 SV=1 && PF01477:PLAT/LH2 domain|PF00305:Lipoxygenase	MYB_related
Chumilis02375	61.2976845843079	71.0317379922074	69.3250692579353	213.382679444913	287.06721020519	302.152935385417	320.147919170669	309.543313020527	281.102228852798	Chumilis02375	GWHBCKI00000001	15041749	15045065	-	2355	protein_coding	- && sp|P46032|PTR2_ARATH Protein NRT1/ PTR FAMILY 8.3 OS=Arabidopsis thaliana OX=3702 GN=NPF8.3 PE=1 SV=1 && PF00854:POT family	ERF
Chumilis15124	146.145002894122	151.154080231799	156.981286636959	541.418600687633	132.913843270289	144.38773174049	259.449268321311	157.237943739147	222.056181092045	Chumilis15124	GWHBCKI00000004	21597921	21598160	+	240	protein_coding	- && - && -	-
Chumilis19528	133.458736643486	105.02330402026	115.505491776101	187.105174564421	308.465954144723	347.531354872922	353.163825842541	157.079044293437	202.042774653131	Chumilis19528	GWHBCKI00000006	9441629	9444599	-	898	protein_coding	- && sp|Q9SJI8|MBF1A_ARATH Multiprotein-bridging factor 1a OS=Arabidopsis thaliana OX=3702 GN=MBF1A PE=2 SV=1 && PF08523:Multiprotein bridging factor 1|PF01381:Helix-turn-helix	FAR1
Chumilis05219	19.6838642294393	13.7883237933603	4.90857438403345	5.51391716989832	175.64787604751	147.731140401813	1142.01488602729	241.560167497226	156.344080248095	Chumilis05219	GWHBCKI00000001	41663551	41665541	-	1374	protein_coding	- && sp|Q84MB3|ACCH1_ARATH 1-aminocyclopropane-1-carboxylate oxidase homolog 1 OS=Arabidopsis thaliana OX=3702 GN=At1g06620 PE=2 SV=1 && PF14226:non-haem dioxygenase in morphine synthesis N-terminal|PF03171:2OG-Fe(II) oxygenase superfamily	C3H
Chumilis25672	18.9007966166735	33.6021610746983	6.79996079186947	146.933435797732	376.166676558743	526.564776068411	215.375359239513	282.768058896041	299.570161417541	Chumilis25672	GWHBCKI00000008	11207167	11209064	+	1498	protein_coding	- && sp|A9YF60|SGR_CAPAN Protein STAY-GREEN homolog, chloroplastic OS=Capsicum annuum OX=4072 GN=SGR PE=1 SV=2 && PF12638:Staygreen protein	MIKC_MADS
Chumilis00293	6.17970134407658	9.76799989748347	10.9562083687727	397.826722364839	668.965708211541	436.884184280703	134.543978921472	74.6054417241376	165.779340821891	Chumilis00293	GWHBCKI00000001	2137891	2139799	-	1142	protein_coding	- && sp|Q8VYI9|LTG31_ARATH Non-specific lipid transfer protein GPI-anchored 31 OS=Arabidopsis thaliana OX=3702 GN=LTPG31 PE=2 SV=1 && PF14368:Probable lipid transfer	-
Chumilis15109	14.8952529584096	9.27563786048436	9.44125685133709	104.427559337125	347.520335473663	385.120605573017	337.074862698503	367.905941243892	327.990302788599	Chumilis15109	GWHBCKI00000004	21529193	21532802	-	2281	protein_coding	- && sp|Q94AA4|PFKA3_ARATH ATP-dependent 6-phosphofructokinase 3 OS=Arabidopsis thaliana OX=3702 GN=PFK3 PE=1 SV=1 && PF00365:Phosphofructokinase	HSF
Chumilis03887	149.01284747832	170.149985205289	143.364777329712	249.663833966255	379.1349436945	256.867385980624	279.242831820952	107.05097158658	166.152830814237	Chumilis03887	GWHBCKI00000001	30096635	30100214	+	1775	protein_coding	- && sp|Q7XT99|AKR2_ORYSJ Probable aldo-keto reductase 2 OS=Oryza sativa subsp. japonica OX=39947 GN=Os04g0338000 PE=2 SV=2 && PF00248:Aldo/keto reductase family	bHLH
Chumilis21669	93.125865297995	154.789062348531	29.5730636005612	53.2273042202392	44.8721146975456	549.685792668488	522.511991664536	301.18672858502	150.085924106602	Chumilis21669	GWHBCKI00000007	1964951	1965220	+	162	protein_coding	- && sp|Q8LDS5|THO7A_ARATH THO complex subunit 7A OS=Arabidopsis thaliana OX=3702 GN=THO7A PE=1 SV=1 && -	-
Chumilis25816	127.943758108467	138.540486742884	112.402070431768	202.565988805739	208.085281031748	343.13893458861	311.393501365407	237.148511636952	217.543686537219	Chumilis25816	GWHBCKI00000008	12220303	12222399	-	905	protein_coding	- && sp|Q8VYK7|ATG8F_ARATH Autophagy-related protein 8f OS=Arabidopsis thaliana OX=3702 GN=ATG8F PE=1 SV=1 && PF02991:Autophagy protein Atg8 ubiquitin like	MYB_related
Chumilis24776	329.759195929727	229.844919131954	376.996300023846	133.190787573536	142.297859203345	125.919094768429	195.251602496886	163.924795782434	198.650909529355	Chumilis24776	GWHBCKI00000008	3286096	3290082	+	2044	protein_coding	- && sp|Q9SU63|AL2B4_ARATH Aldehyde dehydrogenase family 2 member B4, mitochondrial OS=Arabidopsis thaliana OX=3702 GN=ALDH2B4 PE=1 SV=1 && PF00171:Aldehyde dehydrogenase family	FAR1
Chumilis03020	85.7692630032357	81.463153908464	63.1434940764032	193.360961394445	342.807617940907	388.034513044257	295.623440845799	251.767508382335	188.983655239754	Chumilis03020	GWHBCKI00000001	18877635	18881072	-	1418	protein_coding	- && sp|P42056|VDAC2_SOLTU Mitochondrial outer membrane protein porin of 36 kDa OS=Solanum tuberosum OX=4113 PE=1 SV=2 && PF01459:Eukaryotic porin	WOX
Chumilis16087	12.397502921941	11.8651441247364	61.0441779097072	306.157784720163	126.049951002198	93.7635255776909	313.086120618945	401.069451071464	560.370367621164	Chumilis16087	GWHBCKI00000005	2131894	2133662	-	1418	protein_coding	- && sp|P24805|TSJT1_TOBAC Stem-specific protein TSJT1 OS=Nicotiana tabacum OX=4097 GN=TSJT1 PE=2 SV=1 && PF12481:Aluminium induced protein	NAC
Chumilis15067	51.6007289335004	42.8408606614903	49.9583792863849	374.860212597306	405.234788761217	329.668658853575	146.896539884269	253.789583690571	230.300765977091	Chumilis15067	GWHBCKI00000004	21342211	21343175	+	864	protein_coding	- && sp|Q42538|SAT5_ARATH Serine acetyltransferase 5 OS=Arabidopsis thaliana OX=3702 GN=SAT5 PE=1 SV=1 && PF00132:Bacterial transferase hexapeptide (six repeats)|PF06426:Serine acetyltransferase, N-terminal	HRT-like
Chumilis04611	17.5499551097019	17.9291766880519	10.3198823073602	42.1028703748921	231.101234727338	388.367666132459	576.082150628099	339.053264740015	260.956278792506	Chumilis04611	GWHBCKI00000001	36432921	36451188	+	4746	protein_coding	- && sp|Q9FWX7|AB11B_ARATH ABC transporter B family member 11 OS=Arabidopsis thaliana OX=3702 GN=ABCB11 PE=2 SV=1 && PF00005:ABC transporter|PF00664:ABC transporter transmembrane region	HSF
Chumilis08575	237.209235580948	173.703653030577	448.550383365945	66.1244141475761	122.461463100605	389.288966146192	237.81192211808	98.0208979792922	110.062177652222	Chumilis08575	GWHBCKI00000002	27998181	28001064	-	1947	protein_coding	- && sp|O04133|SRC2_SOYBN Protein SRC2 OS=Glycine max OX=3847 GN=SRC2 PE=2 SV=1 && PF00168:C2 domain	-
Chumilis20543	459.268434591793	280.467625132081	547.377750766473	143.753955461864	87.713816965338	119.819589199544	66.4147621454782	60.0715765832001	105.965030824537	Chumilis20543	GWHBCKI00000006	21364935	21367111	+	1053	protein_coding	- && sp|P26291|UCRIA_PEA Cytochrome b6-f complex iron-sulfur subunit, chloroplastic OS=Pisum sativum OX=3888 GN=petC PE=2 SV=1 && PF08802:Cytochrome B6-F complex Fe-S subunit|PF00355:Rieske [2Fe-2S] domain	LFY
Chumilis20712	101.892836537266	93.0266912858282	63.7984929257389	131.654828412452	285.321827379098	175.955547053458	424.837007998268	275.228420402579	318.694205866557	Chumilis20712	GWHBCKI00000006	22272278	22275262	-	2150	protein_coding	- && sp|Q9FWA3|6PGD2_ARATH 6-phosphogluconate dehydrogenase, decarboxylating 2 OS=Arabidopsis thaliana OX=3702 GN=PGD2 PE=1 SV=1 && PF00393:6-phosphogluconate dehydrogenase, C-terminal domain|PF03446:NAD binding domain of 6-phosphogluconate dehydrogenase	-
Chumilis05254	0.148276477254658	1.53650907478321	0	12.3295617381473	75.0183960887759	20.0244113361791	1121.31887995388	307.840759780514	329.834633839622	Chumilis05254	GWHBCKI00000001	41896967	41897649	-	570	protein_coding	- && sp|P19873|ITH5_CUCMA Inhibitor of trypsin and hageman factor OS=Cucurbita maxima OX=3661 PE=1 SV=1 && -	-
Chumilis07687	61.2033954002429	55.8495448996261	54.2624730632583	221.202522625651	378.924593245777	201.240620968186	446.887617814447	204.705315308504	229.466045664688	Chumilis07687	GWHBCKI00000002	23427660	23432749	+	2911	protein_coding	- && sp|Q9SCN8|CD48D_ARATH Cell division control protein 48 homolog D OS=Arabidopsis thaliana OX=3702 GN=CDC48D PE=1 SV=1 && PF02359:Cell division protein 48 (CDC48), N-terminal domain|PF00004:ATPase family associated with various cellular activities (AAA)|PF17862:AAA+ lid domain|PF02933:Cell division protein 48 (CDC48), domain 2	FAR1
Chumilis09488	34.437861187211	45.709097076186	37.5150337194527	318.227804599972	303.264008755406	396.902207937951	285.254691274341	185.867762021185	244.135156382753	Chumilis09488	GWHBCKI00000003	5610632	5612416	+	1313	protein_coding	- && sp|Q0JNR2|CYT12_ORYSJ Cysteine proteinase inhibitor 12 OS=Oryza sativa subsp. japonica OX=39947 GN=Os01g0270100 PE=2 SV=1 && PF16845:Aspartic acid proteinase inhibitor	bHLH
Chumilis11885	152.396703408337	95.4027585806162	177.543424453002	82.1018651660416	180.577382418014	273.999155115846	518.39614483559	174.134946672696	195.766092362798	Chumilis11885	GWHBCKI00000003	27210375	27211931	+	1148	protein_coding	- && sp|O03982|HIP39_ARATH Heavy metal-associated isoprenylated plant protein 39 OS=Arabidopsis thaliana OX=3702 GN=HIPP39 PE=2 SV=1 && PF00403:Heavy-metal-associated domain	SBP
Chumilis10969	23.6673943377013	18.7141083368996	14.9439273311995	144.633604219672	380.020352182548	428.994604307339	207.667976969235	378.704527345261	249.897662048773	Chumilis10969	GWHBCKI00000003	22397741	22402150	-	2739	protein_coding	- && sp|F4J3R7|SPD1_ARATH Protein SEEDLING PLASTID DEVELOPMENT 1 OS=Arabidopsis thaliana OX=3702 GN=SPD1 PE=2 SV=1 && PF00004:ATPase family associated with various cellular activities (AAA)	WRKY
Chumilis11480	195.717440193958	234.107952727943	258.164018441456	82.1552509356715	120.942150525069	129.330731629507	476.230845491646	207.780061755111	137.565257728031	Chumilis11480	GWHBCKI00000003	25314859	25316635	+	1777	protein_coding	- && sp|P20144|WUN1_SOLTU Wound-induced protein 1 OS=Solanum tuberosum OX=4113 GN=WUN1 PE=2 SV=1 && PF07107:Wound-induced protein WI12	-
Chumilis24092	7.47588080334706	12.573925554103	4.12804368408701	155.846009210589	391.507849237161	344.683069574735	255.096558360023	413.953847671303	252.28132292681	Chumilis24092	GWHBCKI00000007	20838463	20843248	+	3369	protein_coding	- && sp|F4HXL0|PLIP2_ARATH Phospholipase A1 PLIP2, chloroplastic OS=Arabidopsis thaliana OX=3702 GN=PLIP2 PE=1 SV=1 && PF01764:Lipase (class 3)	-
Chumilis14896	31.6038004404961	60.7286920033365	36.0063802208049	308.216621992074	118.883548351235	147.587768533773	160.091202847815	408.553253955519	560.328212591988	Chumilis14896	GWHBCKI00000004	20481863	20485577	-	1638	protein_coding	- && sp|Q9ZPB7|AL7A1_MALDO Aldehyde dehydrogenase family 7 member A1 OS=Malus domestica OX=3750 PE=1 SV=3 && PF00171:Aldehyde dehydrogenase family	NAC
Chumilis14604	574.890979335131	331.62758474525	746.343239402626	62.2962060746746	17.0837957461559	25.0785186696721	19.0903827934444	20.4705604767064	32.2492802743588	Chumilis14604	GWHBCKI00000004	18942361	18945224	+	1677	protein_coding	- && sp|P41346|FENR_VICFA Ferredoxin--NADP reductase, chloroplastic OS=Vicia faba OX=3906 GN=PETH PE=2 SV=1 && PF00175:Oxidoreductase NAD-binding domain	MYB_related
Chumilis19382	197.92564391361	159.861752596074	360.14175451508	73.3190069632264	138.226338888215	234.570860387047	237.925924705348	191.125610020254	220.391694473738	Chumilis19382	GWHBCKI00000006	7778868	7781224	+	1707	protein_coding	- && sp|Q9SAH7|WRK40_ARATH Probable WRKY transcription factor 40 OS=Arabidopsis thaliana OX=3702 GN=WRKY40 PE=1 SV=1 && PF03106:WRKY DNA -binding domain	WRKY
Chumilis06670	105.34340673922	227.363605764257	164.566376476591	238.651572925881	171.84063031663	322.519613618632	226.268224137008	138.834201425458	215.503734573151	Chumilis06670	GWHBCKI00000002	7880596	7883112	-	1392	protein_coding	- && - && -	C2H2
Chumilis18847	136.486815293537	98.7602604262927	146.952856781561	228.453915780128	365.765085963313	273.01178457433	238.073161338241	137.858670295549	184.983503064006	Chumilis18847	GWHBCKI00000006	3045667	3049183	+	1719	protein_coding	- && sp|Q40465|IF411_TOBAC Eukaryotic initiation factor 4A-11 OS=Nicotiana tabacum OX=4097 PE=2 SV=1 && PF00270:DEAD/DEAH box helicase|PF00271:Helicase conserved C-terminal domain	WRKY
Chumilis20149	29.0949716047725	36.7626758205115	26.9101795056047	123.162442385867	298.745382412937	375.57415434352	368.771308498757	281.449142324652	269.84102227845	Chumilis20149	GWHBCKI00000006	18858595	18864535	+	3329	protein_coding	- && sp|F4J077|PATH1_ARATH Protein PAT1 homolog 1 OS=Arabidopsis thaliana OX=3702 GN=PAT1H1 PE=1 SV=1 && -	-
Chumilis01100	217.013215639139	181.030806028969	205.714021215028	258.000555655389	220.554084501001	204.453449078105	192.413053758614	115.203316071343	213.93877732944	Chumilis01100	GWHBCKI00000001	7676326	7679492	-	1197	protein_coding	- && sp|Q8H156|RAN3_ARATH GTP-binding nuclear protein Ran-3 OS=Arabidopsis thaliana OX=3702 GN=RAN3 PE=1 SV=2 && PF00071:Ras family	TALE
Chumilis25615	36.1537390204087	78.3273047145126	74.06604047875	540.107614395566	50.9359599566035	183.676757043938	181.451407838878	238.873525302671	424.666002574258	Chumilis25615	GWHBCKI00000008	10712617	10716126	+	1862	protein_coding	- && sp|Q42605|UGE1_ARATH Bifunctional UDP-glucose 4-epimerase and UDP-xylose 4-epimerase 1 OS=Arabidopsis thaliana OX=3702 GN=UGE1 PE=1 SV=2 && PF16363:GDP-mannose 4,6 dehydratase	ERF
Chumilis04480	136.44095575182	146.057934382307	81.4289909358165	157.485712063041	284.94207109917	289.947457418009	306.639637242082	208.288013973889	193.13226245102	Chumilis04480	GWHBCKI00000001	35581420	35583213	-	1115	protein_coding	- && sp|P87132|YFK5_SCHPO Uncharacterized protein C167.05 OS=Schizosaccharomyces pombe (strain 972 / ATCC 24843) OX=284812 GN=SPAC167.05 PE=1 SV=2 && PF00582:Universal stress protein family	-
Chumilis11496	581.900666001483	875.906875994774	314.141469327066	0.034855181226722	5.98048752036395	14.9568084673181	2.89809871180268	0.0581268391260209	2.89506131436776	Chumilis11496	GWHBCKI00000003	25369843	25371579	-	1430	protein_coding	- && sp|A7NY33|PER4_VITVI Peroxidase 4 OS=Vitis vinifera OX=29760 GN=GSVIVT00023967001 PE=1 SV=1 && PF00141:Peroxidase	MYB
Chumilis22782	148.571971721525	158.934085617671	106.943869011276	175.591735878195	232.855137860852	245.722968376481	365.367321592799	181.62095690489	179.822227188193	Chumilis22782	GWHBCKI00000007	14031799	14035143	+	1681	protein_coding	- && sp|Q9FPJ5|LRR1_ARATH Leucine-rich repeat protein 1 OS=Arabidopsis thaliana OX=3702 GN=LRR1 PE=1 SV=1 && PF13855:Leucine rich repeat|PF08263:Leucine rich repeat N-terminal domain	CO-like
Chumilis01134	70.6692703672328	84.7156354745339	31.4950300517166	53.499338783286	295.319764178242	369.823691989321	351.023814289363	293.291703096517	227.269055368833	Chumilis01134	GWHBCKI00000001	7841839	7843910	-	2072	protein_coding	- && - && -	-
Chumilis19752	104.607359234087	128.606767881023	126.452111080679	222.894173785262	207.372057811971	241.927413466733	252.735094867117	256.910155632665	235.210794474195	Chumilis19752	GWHBCKI00000006	14951939	14954470	+	1443	protein_coding	- && sp|Q6R567|RMA1_CAPAN E3 ubiquitin-protein ligase RMA1H1 OS=Capsicum annuum OX=4072 GN=RMA1H1 PE=1 SV=1 && PF00097:Zinc finger, C3HC4 type (RING finger)	-
Chumilis23790	202.781416861325	142.707425578786	203.006264626888	156.222259627232	341.878799902129	341.03406356911	170.442258651331	96.0779499664296	121.656270739958	Chumilis23790	GWHBCKI00000007	19489466	19491163	-	417	protein_coding	- && sp|Q9SS17|RS241_ARATH 40S ribosomal protein S24-1 OS=Arabidopsis thaliana OX=3702 GN=RPS24A PE=2 SV=1 && PF01282:Ribosomal protein S24e	-
Chumilis25390	180.447446497656	179.589264062797	156.041829679894	185.010120419873	210.371926604748	245.741630644177	283.42668596673	151.68477810123	179.839100705949	Chumilis25390	GWHBCKI00000008	7011096	7014897	-	885	protein_coding	- && sp|P35133|UBC10_ARATH Ubiquitin-conjugating enzyme E2 10 OS=Arabidopsis thaliana OX=3702 GN=UBC10 PE=1 SV=1 && PF00179:Ubiquitin-conjugating enzyme	ERF
Chumilis07878	51.1040879603342	29.9077680222163	78.2098045405294	126.364137829609	317.968311944322	234.831005004716	549.910762430766	187.185875214245	192.392976003874	Chumilis07878	GWHBCKI00000002	24466069	24469154	+	2298	protein_coding	- && sp|P09189|HSP7C_PETHY Heat shock cognate 70 kDa protein OS=Petunia hybrida OX=4102 GN=HSP70 PE=2 SV=1 && PF00012:Hsp70 protein	GATA
Chumilis16177	156.72201506752	65.2210495380007	281.788389169961	67.9676033921079	239.817549566594	401.964227559173	219.28946919307	139.89192616329	191.012775609344	Chumilis16177	GWHBCKI00000005	2582835	2583263	-	429	protein_coding	- && sp|Q9SGP6|GRXC9_ARATH Glutaredoxin-C9 OS=Arabidopsis thaliana OX=3702 GN=GRXC9 PE=1 SV=1 && PF00462:Glutaredoxin	-
Chumilis20077	503.478979170877	338.590727024955	655.274775153032	75.4349774181208	23.7592808209019	29.3153445959434	21.0228080554167	29.0169180917096	86.0246790554993	Chumilis20077	GWHBCKI00000006	18275735	18277668	-	1375	protein_coding	- && sp|Q7DM39|PSBP1_TOBAC Oxygen-evolving enhancer protein 2-1, chloroplastic OS=Nicotiana tabacum OX=4097 GN=PSBP1 PE=3 SV=2 && PF01789:PsbP	WRKY
Chumilis02559	58.5939212617991	74.1837363825158	34.7623278010889	168.824637322338	291.571499465042	209.68505203981	462.41452919479	253.884776304062	207.784674958737	Chumilis02559	GWHBCKI00000001	16236337	16239407	-	1710	protein_coding	- && sp|Q9ZU52|ALFP3_ARATH Fructose-bisphosphate aldolase 3, chloroplastic OS=Arabidopsis thaliana OX=3702 GN=FBA3 PE=1 SV=1 && PF00274:Fructose-bisphosphate aldolase class-I	ERF
Chumilis08232	105.356751060307	76.1711710287447	207.008290070716	10.4067612519784	81.0178068309305	145.061010693074	603.188357628396	306.985829065198	218.021312474487	Chumilis08232	GWHBCKI00000002	26206327	26208922	-	2184	protein_coding	- && sp|Q8S8P5|WRK33_ARATH Probable WRKY transcription factor 33 OS=Arabidopsis thaliana OX=3702 GN=WRKY33 PE=1 SV=2 && PF03106:WRKY DNA -binding domain	WRKY
Chumilis03262	132.305297008356	89.843401911652	107.664047600769	117.16961105276	377.284172895356	337.427291447982	171.383904318887	235.138274258019	183.755568857059	Chumilis03262	GWHBCKI00000001	20590067	20592428	+	1414	protein_coding	- && - && -	-
Chumilis24217	335.144235727165	259.20240044169	880.151296843041	44.1442834699144	39.3864699851602	37.4221274655322	66.4019283750153	42.8322730822337	44.7612309497717	Chumilis24217	GWHBCKI00000008	531662	532840	+	621	protein_coding	- && sp|Q9LE73|NUDT4_ARATH Nudix hydrolase 4 OS=Arabidopsis thaliana OX=3702 GN=NUDT4 PE=1 SV=1 && PF00293:NUDIX domain	MYB
Chumilis06247	63.0567524889736	71.7037568232166	64.1909439329827	122.734091659147	250.945360610613	296.151528441017	284.343734998841	345.22536528994	247.305334151108	Chumilis06247	GWHBCKI00000002	4362308	4368037	-	3060	protein_coding	- && sp|Q6R0E3|TRP5_ARATH Telomere repeat-binding protein 5 OS=Arabidopsis thaliana OX=3702 GN=TRP5 PE=1 SV=2 && -	MYB_related
Chumilis16193	50.9990690894862	51.9266018646616	43.8043869895784	160.137860736426	316.15282852883	427.004868241154	338.49123714193	162.403820665771	189.618488095476	Chumilis16193	GWHBCKI00000005	2649895	2651965	+	498	protein_coding	- && sp|Q13442|HAP28_HUMAN 28 kDa heat- and acid-stable phosphoprotein OS=Homo sapiens OX=9606 GN=PDAP1 PE=1 SV=1 && PF10252:Casein kinase substrate phosphoprotein PP28	C2H2
Chumilis05957	69.169870098423	71.5508703481138	44.4303033488796	185.981004306763	213.589690117834	422.05546281378	289.171856911625	198.498817791546	242.583412952939	Chumilis05957	GWHBCKI00000002	2722885	2723185	+	201	protein_coding	- && - && -	-
Chumilis22791	229.758408978451	145.760725742948	282.849165111638	163.673336817211	306.642762823418	237.616188572849	165.677906649396	65.8980309515177	137.346709803325	Chumilis22791	GWHBCKI00000007	14067874	14068728	+	222	protein_coding	- && sp|Q680P8|RS29_ARATH 40S ribosomal protein S29 OS=Arabidopsis thaliana OX=3702 GN=RPS29A PE=3 SV=2 && -	MYB_related
Chumilis11178	2.29440649651211	1.91115640101367	0.137748194921101	28.4886914119339	279.948214837743	586.109780968189	429.360619466218	74.3415303404641	331.745111850667	Chumilis11178	GWHBCKI00000003	23692191	23693686	+	1013	protein_coding	- && sp|O82598|TIP13_ARATH Aquaporin TIP1-3 OS=Arabidopsis thaliana OX=3702 GN=TIP1-3 PE=1 SV=1 && PF00230:Major intrinsic protein	C3H
Chumilis17168	40.8501694836583	84.835451866719	65.6265018573777	190.492517281181	184.360782912597	335.680229378873	230.539793372658	304.823814669868	296.82301031422	Chumilis17168	GWHBCKI00000005	9198585	9203010	+	1830	protein_coding	- && sp|Q9LUC3|MPK19_ARATH Mitogen-activated protein kinase 19 OS=Arabidopsis thaliana OX=3702 GN=MPK19 PE=1 SV=2 && PF00069:Protein kinase domain	HB-other
Chumilis22593	15.6271059373399	30.9362060011045	14.2132093601617	185.12578043657	431.88995931465	228.369724203048	455.885550800429	218.215619911631	151.228694346419	Chumilis22593	GWHBCKI00000007	12897461	12903316	-	1417	protein_coding	- && sp|Q9SMN0|CXE12_ARATH Probable carboxylesterase 12 OS=Arabidopsis thaliana OX=3702 GN=CXE12 PE=1 SV=1 && PF07859:alpha/beta hydrolase fold	NAC
Chumilis00635	95.003801448135	87.7157186525572	37.5974112291039	64.7291271928406	348.014017921018	226.282844298922	434.646624656083	127.008151137393	304.904488171781	Chumilis00635	GWHBCKI00000001	4706656	4711093	-	2019	protein_coding	- && sp|P27608|AROF_TOBAC Phospho-2-dehydro-3-deoxyheptonate aldolase 1, chloroplastic OS=Nicotiana tabacum OX=4097 GN=DHAPS-1 PE=2 SV=1 && PF01474:Class-II DAHP synthetase family	-
Chumilis17564	450.877876398654	202.30702817979	920.052462668138	7.06107879684676	18.2919855796465	52.5565630865483	48.3499468419081	10.1592797716923	15.6981763862852	Chumilis17564	GWHBCKI00000005	12111264	12111623	+	360	protein_coding	- && sp|O81831|CARP1_ARATH Calcium-binding protein KRP1 OS=Arabidopsis thaliana OX=3702 GN=KRP1 PE=2 SV=1 && PF13833:EF-hand domain pair	MYB_related
Chumilis12043	131.662561342265	165.366789173543	128.879698288368	273.720642771883	294.601930090378	229.327992326698	165.555398338141	183.126790202806	151.75664410637	Chumilis12043	GWHBCKI00000003	28086527	28088299	-	960	protein_coding	- && sp|A2Z3C4|6PGL4_ORYSI Probable 6-phosphogluconolactonase 4, chloroplastic OS=Oryza sativa subsp. indica OX=39946 GN=OsI_031067 PE=3 SV=2 && PF01182:Glucosamine-6-phosphate isomerases/6-phosphogluconolactonase	-
Chumilis18929	144.655109444785	104.009845062248	149.527284422479	186.112144758518	351.677584895402	334.191189191638	215.847976972804	105.500213013728	132.269071161723	Chumilis18929	GWHBCKI00000006	3577847	3578885	-	312	protein_coding	- && sp|P49689|RS30_ARATH 40S ribosomal protein S30 OS=Arabidopsis thaliana OX=3702 GN=RPS30A PE=3 SV=3 && PF04758:Ribosomal protein S30	-
Chumilis24928	39.4268793033222	8.99712535657053	53.2614404165977	201.252501113235	262.683478624611	219.973100457856	321.20201231763	287.977454934852	327.369363244033	Chumilis24928	GWHBCKI00000008	4141102	4143840	+	1537	protein_coding	- && sp|Q9FMK7|BT1_ARATH BTB/POZ and TAZ domain-containing protein 1 OS=Arabidopsis thaliana OX=3702 GN=BT1 PE=1 SV=1 && PF00651:BTB/POZ domain|PF02135:TAZ zinc finger	C2H2
Chumilis07902	38.4987172218569	29.3834404739419	71.4063714927254	900.61437178249	49.0638243104918	218.219438278982	213.956082353919	62.4790186611139	124.096026061137	Chumilis07902	GWHBCKI00000002	24578666	24579694	+	753	protein_coding	- && sp|O24058|MT2_MALDO Metallothionein-like protein type 2 OS=Malus domestica OX=3750 GN=MT1 PE=3 SV=1 && -	-
Chumilis04050	13.6075677427074	15.2794913564793	12.8785225558351	219.503173740418	292.152979103435	346.808392434742	390.070363021427	196.064580896484	220.020563771242	Chumilis04050	GWHBCKI00000001	32251199	32256690	-	1795	protein_coding	- && - && -	-
Chumilis10335	87.6946178943551	40.4698450953457	113.863376690255	42.0918491312608	216.400645805087	323.098255002357	441.903718211923	244.099500440807	190.372299749279	Chumilis10335	GWHBCKI00000003	18708715	18710656	-	1942	protein_coding	- && sp|O22150|SAU36_ARATH Auxin-responsive protein SAUR36 OS=Arabidopsis thaliana OX=3702 GN=SAUR36 PE=2 SV=1 && PF02519:Auxin responsive protein	NF-YC
Chumilis15100	85.2248522195498	89.458258475349	81.6085370481098	172.434220581623	215.949398849862	363.125025655285	310.676586103116	188.501204740643	190.999316467948	Chumilis15100	GWHBCKI00000004	21471439	21474645	+	1434	protein_coding	- && sp|O82197|VP321_ARATH Vacuolar protein sorting-associated protein 32 homolog 1 OS=Arabidopsis thaliana OX=3702 GN=VPS32.1 PE=1 SV=1 && PF03357:Snf7	-
Chumilis03170	160.492910712005	102.83503506531	168.119182475994	105.924522466281	242.252176413907	255.5559438716	282.180054073041	192.447692936932	181.921147474574	Chumilis03170	GWHBCKI00000001	19956178	19961877	-	1494	protein_coding	- && sp|P16016|CAHC_SPIOL Carbonic anhydrase, chloroplastic OS=Spinacia oleracea OX=3562 PE=1 SV=2 && PF00484:Carbonic anhydrase	bHLH
Chumilis23978	0.842583356178694	0.70698270312111	0.28535566759729	188.210494382931	366.940058108159	545.524928463368	171.460098518029	251.340184926133	166.399773807827	Chumilis23978	GWHBCKI00000007	20377354	20379192	+	1304	protein_coding	- && sp|O82245|TSPO_ARATH Translocator protein homolog OS=Arabidopsis thaliana OX=3702 GN=TSPO PE=1 SV=1 && PF03073:TspO/MBR family	-
Chumilis15134	96.9168794894144	71.2130553222878	34.7222598963393	54.8172513851718	87.2279769611886	292.269770249589	433.040156915978	474.007549935628	146.772811944741	Chumilis15134	GWHBCKI00000004	21649219	21649831	-	501	protein_coding	- && sp|Q9M0G7|MIK1_ARATH MDIS1-interacting receptor like kinase 1 OS=Arabidopsis thaliana OX=3702 GN=MIK1 PE=1 SV=1 && PF00069:Protein kinase domain	S1Fa-like
Chumilis02361	9.45027927819245	34.6200778875205	43.1766001689402	1408.21991433167	4.3301757742382	89.3779746491107	41.5302436707167	13.3274786418058	45.4724920933312	Chumilis02361	GWHBCKI00000001	14940943	14941287	-	237	protein_coding	- && sp|Q39182|DEF02_ARATH Defensin-like protein 2 OS=Arabidopsis thaliana OX=3702 GN=PDF2.2 PE=2 SV=1 && -	-
Chumilis01055	124.417858218674	117.138164948527	156.305502903167	191.7918393722	233.792353844593	201.075450237956	201.855988296533	231.020404695207	230.215245600607	Chumilis01055	GWHBCKI00000001	7338400	7343931	+	1953	protein_coding	- && sp|Q56XG6|RH15_ARATH DEAD-box ATP-dependent RNA helicase 15 OS=Arabidopsis thaliana OX=3702 GN=RH15 PE=1 SV=3 && PF00270:DEAD/DEAH box helicase|PF00271:Helicase conserved C-terminal domain	Whirly
Chumilis05283	358.648766201335	756.972182807348	412.858501616919	13.1482392800434	32.0909053244103	83.0132635750424	6.76872711758802	0.730135646007882	19.1205309609586	Chumilis05283	GWHBCKI00000001	42110440	42114776	-	3643	protein_coding	- && sp|Q9SS87|SEOB_ARATH Protein SIEVE ELEMENT OCCLUSION B OS=Arabidopsis thaliana OX=3702 GN=SEOB PE=1 SV=1 && PF14577:Sieve element occlusion C-terminus|PF14576:Sieve element occlusion N-terminus	bHLH
Chumilis25658	120.248104262493	103.107845807821	50.6157263822584	62.6679851938928	291.196407484598	159.75431266201	468.200769700307	211.125064473925	211.518676114675	Chumilis25658	GWHBCKI00000008	11084893	11089911	+	2052	protein_coding	- && sp|P54873|HMCS_ARATH Hydroxymethylglutaryl-CoA synthase OS=Arabidopsis thaliana OX=3702 GN=HMGS PE=1 SV=2 && PF01154:Hydroxymethylglutaryl-coenzyme A synthase N terminal|PF08540:Hydroxymethylglutaryl-coenzyme A synthase C terminal	TCP
Chumilis09059	387.791489672369	948.070690403127	184.069050021298	6.84022216135036	34.3962851599565	40.0589385659355	20.7078157544396	29.3016833731679	23.1219436449522	Chumilis09059	GWHBCKI00000003	676433	698405	-	6099	protein_coding	- && sp|O24370|LOX21_SOLTU Linoleate 13S-lipoxygenase 2-1, chloroplastic OS=Solanum tuberosum OX=4113 GN=LOX2.1 PE=1 SV=1 && PF01477:PLAT/LH2 domain|PF00305:Lipoxygenase	NF-YA
Chumilis03263	129.306109894806	91.2405928509639	124.338901551725	190.078061799087	322.529041837928	262.771603126754	263.135417973205	138.834728827534	150.257096022274	Chumilis03263	GWHBCKI00000001	20593831	20594849	+	1019	protein_coding	- && sp|P49637|R27A3_ARATH 60S ribosomal protein L27a-3 OS=Arabidopsis thaliana OX=3702 GN=RPL27AC PE=2 SV=2 && PF00828:Ribosomal proteins 50S-L15, 50S-L18e, 60S-L27A	MIKC_MADS
Chumilis20394	157.959380542046	231.72615328788	148.218375899649	198.788678615046	181.908244091632	184.226770960753	218.009899293999	171.810699227228	178.624181290923	Chumilis20394	GWHBCKI00000006	20386645	20390910	+	1881	protein_coding	- && sp|O65390|APA1_ARATH Aspartic proteinase A1 OS=Arabidopsis thaliana OX=3702 GN=APA1 PE=1 SV=1 && PF05184:Saposin-like type B, region 1|PF00026:Eukaryotic aspartyl protease|PF03489:Saposin-like type B, region 2	WRKY
Chumilis00432	0.0800355985181394	0.436508259881594	0	467.938069464832	313.738867188093	144.504581806641	415.507355672648	207.173742451659	121.532261426063	Chumilis00432	GWHBCKI00000001	3123505	3125010	-	1056	protein_coding	- && sp|Q9SLN8|DBR_TOBAC 2-alkenal reductase (NADP(+)-dependent) OS=Nicotiana tabacum OX=4097 GN=DBR PE=1 SV=1 && PF00107:Zinc-binding dehydrogenase|PF16884:N-terminal domain of oxidoreductase	-
Chumilis06663	28.7435954894334	40.8524541167023	16.4209654189812	84.1379738988338	382.677455426775	409.285779001333	363.324648807196	189.924864773621	154.552049258752	Chumilis06663	GWHBCKI00000002	7780862	7785234	-	1776	protein_coding	- && sp|F4HW02|GAT1_ARATH GABA transporter 1 OS=Arabidopsis thaliana OX=3702 GN=GAT1 PE=1 SV=1 && PF01490:Transmembrane amino acid transporter protein	MYB_related
Chumilis02462	29.4870879745939	32.8349884474221	20.2697805424181	246.078027087129	227.238300666206	243.204204463093	305.321398660435	301.137088406946	262.431225622987	Chumilis02462	GWHBCKI00000001	15624663	15629921	-	2336	protein_coding	- && sp|Q9ZSQ4|PGMC_POPTN Phosphoglucomutase, cytoplasmic OS=Populus tremula OX=113636 GN=PGM1 PE=2 SV=1 && PF02880:Phosphoglucomutase/phosphomannomutase, alpha/beta/alpha domain III|PF02878:Phosphoglucomutase/phosphomannomutase, alpha/beta/alpha domain I|PF02879:Phosphoglucomutase/phosphomannomutase, alpha/beta/alpha domain II|PF00408:Phosphoglucomutase/phosphomannomutase, C-terminal domain	-
Chumilis08611	11.5919170016021	14.9000815622892	7.27794760969805	79.5304113870821	313.61360780886	494.40895729238	333.103603047071	204.404732794495	203.275387243722	Chumilis08611	GWHBCKI00000002	28225254	28228145	+	1553	protein_coding	- && sp|B6ZJZ9|PNC1_SOYBN Peroxisomal adenine nucleotide carrier 1 OS=Glycine max OX=3847 GN=PNC1 PE=2 SV=1 && PF00153:Mitochondrial carrier protein	CAMTA
Chumilis02142	21.0970157896182	20.0805841152703	16.5735883720587	71.7852473221014	323.99669218369	355.406863271178	412.284522085433	246.115718105449	193.187020708847	Chumilis02142	GWHBCKI00000001	13620560	13625410	+	2610	protein_coding	- && sp|Q9SA91|PSI2_ARATH Protein PSK SIMULATOR 2 OS=Arabidopsis thaliana OX=3702 GN=PSI2 PE=2 SV=2 && PF05003:Protein of unknown function (DUF668)|PF11961:Domain of unknown function (DUF3475)	-
Chumilis00633	172.223802315273	106.941031604912	195.439059080411	203.721563233945	338.818539978699	212.667120394679	174.813314295938	103.675030265171	151.200321312131	Chumilis00633	GWHBCKI00000001	4693687	4695956	+	1100	protein_coding	- && sp|P51430|RS62_ARATH 40S ribosomal protein S6-2 OS=Arabidopsis thaliana OX=3702 GN=RPS6B PE=1 SV=3 && PF01092:Ribosomal protein S6e	NAC
Chumilis04509	49.9122521420782	41.4218347630032	50.5838666742112	184.125062152866	332.894457680321	251.634693581439	456.535305195165	133.32554097733	157.222193794204	Chumilis04509	GWHBCKI00000001	35747852	35749005	+	1154	protein_coding	- && sp|Q9FDX6|CP1_ARATH Calcium-binding protein CP1 OS=Arabidopsis thaliana OX=3702 GN=CP1 PE=2 SV=1 && PF13499:EF-hand domain pair|PF00036:EF hand	-
Chumilis20356	138.385947398221	149.936270154669	110.972345349294	179.349271401055	203.2036759697	279.73249535793	295.008048234772	137.317737573424	161.755806771024	Chumilis20356	GWHBCKI00000006	20187803	20189620	+	819	protein_coding	- && sp|P55852|SUMO1_ARATH Small ubiquitin-related modifier 1 OS=Arabidopsis thaliana OX=3702 GN=SUMO1 PE=1 SV=2 && -	-
Chumilis02402	167.125318575237	239.152187629444	208.244012072352	181.72131581224	153.918178757797	137.300164684613	231.930380016819	178.416142776423	154.471358879573	Chumilis02402	GWHBCKI00000001	15233883	15236843	-	1748	protein_coding	- && sp|Q38909|XTH28_ARATH Probable xyloglucan endotransglucosylase/hydrolase protein 28 OS=Arabidopsis thaliana OX=3702 GN=XTH28 PE=2 SV=1 && PF06955:Xyloglucan endo-transglycosylase (XET) C-terminus|PF00722:Glycosyl hydrolases family 16	GRAS
Chumilis21748	208.260288182344	136.68931800669	240.356085109224	176.333415383102	276.812212671153	234.018011575001	155.802005746415	90.3447744295102	132.543884566646	Chumilis21748	GWHBCKI00000007	2732400	2735635	+	1588	protein_coding	- && sp|P35684|RL3_ORYSJ 60S ribosomal protein L3 OS=Oryza sativa subsp. japonica OX=39947 GN=RPL3 PE=2 SV=2 && PF00297:Ribosomal protein L3	-
Chumilis05596	207.070869738818	170.199090076003	251.325508269511	179.398544252629	197.998422316563	191.640234310116	171.773121386483	121.767919317624	158.23296722931	Chumilis05596	GWHBCKI00000002	309805	314473	-	3052	protein_coding	- && sp|Q9LJE5|ECT2_ARATH YTH domain-containing protein ECT2 OS=Arabidopsis thaliana OX=3702 GN=ECT2 PE=1 SV=1 && PF04146:YT521-B-like domain	E2F/DP
Chumilis09036	37.3540902132427	33.076307443921	25.493871792763	74.214464027499	266.866191424473	240.28003893947	484.063378403052	274.491300162145	212.248727753236	Chumilis09036	GWHBCKI00000003	477768	486114	+	2266	protein_coding	- && sp|P49298|CISY_CITMA Citrate synthase, mitochondrial OS=Citrus maxima OX=37334 GN=CIT PE=2 SV=1 && PF00285:Citrate synthase, C-terminal domain	MYB_related
Chumilis11273	341.010110472278	266.150093649405	475.058594586324	98.9448157319387	53.9513786805523	84.6276361280196	105.641388561613	125.41652251113	92.0539138077528	Chumilis11273	GWHBCKI00000003	24144717	24149375	-	3565	protein_coding	- && sp|Q40281|RCA_MALDO Ribulose bisphosphate carboxylase/oxygenase activase, chloroplastic OS=Malus domestica OX=3750 GN=RCA PE=2 SV=1 && PF00004:ATPase family associated with various cellular activities (AAA)	Trihelix
Chumilis04279	30.5550459075881	16.1519821877481	13.6028508336708	66.4012340956051	350.728189218174	320.540833755032	467.627951406094	191.448030100955	183.98837396262	Chumilis04279	GWHBCKI00000001	34224399	34225882	+	1484	protein_coding	- && sp|O04133|SRC2_SOYBN Protein SRC2 OS=Glycine max OX=3847 GN=SRC2 PE=2 SV=1 && PF00168:C2 domain	-
Chumilis21190	140.196411112369	96.4470898968652	155.043246061194	165.806254100837	358.26352942937	283.471944262346	199.280186307865	96.7877329600417	141.342788644585	Chumilis21190	GWHBCKI00000006	24654906	24655349	-	444	protein_coding	- && sp|P49637|R27A3_ARATH 60S ribosomal protein L27a-3 OS=Arabidopsis thaliana OX=3702 GN=RPL27AC PE=2 SV=2 && PF00828:Ribosomal proteins 50S-L15, 50S-L18e, 60S-L27A	MIKC_MADS
Chumilis15153	93.8774427115823	250.354630435799	75.4919039677499	153.348737735182	118.543920948204	152.073912274393	188.14155018162	278.077135785026	325.915781141311	Chumilis15153	GWHBCKI00000004	21732647	21737781	-	2727	protein_coding	- && sp|P51615|MAOX_VITVI NADP-dependent malic enzyme OS=Vitis vinifera OX=29760 PE=2 SV=1 && PF03949:Malic enzyme, NAD binding domain|PF00390:Malic enzyme, N-terminal domain	C3H
Chumilis15941	472.898037172023	233.206584647501	719.366989942961	62.5865552262174	11.6504383738265	21.3167741606026	24.1374716993872	26.6677675062371	63.3779769804658	Chumilis15941	GWHBCKI00000005	1329371	1330728	+	1013	protein_coding	- && sp|P12301|PSBQ_SPIOL Oxygen-evolving enhancer protein 3, chloroplastic OS=Spinacia oleracea OX=3562 GN=PSBQ PE=1 SV=1 && PF05757:Oxygen evolving enhancer protein 3 (PsbQ)	-
Chumilis01120	15.9291575662112	9.31458869169098	0.963999457375302	56.5574979521893	310.622803369867	533.986639086998	263.714782228949	227.937773775381	214.845026383211	Chumilis01120	GWHBCKI00000001	7791479	7792428	+	772	protein_coding	- && - && -	-
Chumilis06697	41.0369499023484	37.9839947400551	16.8973760008555	5.4545947527694	95.252255727146	171.017782499436	692.474400218077	428.153279345586	144.093231841952	Chumilis06697	GWHBCKI00000002	8180572	8189838	-	6433	protein_coding	- && sp|Q2PCF1|PDR2_NICPL Pleiotropic drug resistance protein 2 OS=Nicotiana plumbaginifolia OX=4092 GN=PDR2 PE=2 SV=1 && PF00005:ABC transporter|PF08370:Plant PDR ABC transporter associated|PF01061:ABC-2 type transporter|PF14510:ABC-transporter N-terminal	MYB_related
Chumilis15212	114.637341745723	153.967247581953	84.7265738769703	158.47113175207	212.628611596563	278.341439927033	314.78253206528	184.985816163702	126.594732964639	Chumilis15212	GWHBCKI00000004	22041490	22044394	-	1020	protein_coding	- && - && PF04398:Protein of unknown function, DUF538	-
Chumilis07342	358.624484893056	367.741147459882	363.646886216256	100.421846500827	32.9533969713455	21.3058597773662	100.499296191269	157.612252060643	125.725577892026	Chumilis07342	GWHBCKI00000002	20668679	20671409	-	2167	protein_coding	- && sp|P46667|ATHB5_ARATH Homeobox-leucine zipper protein ATHB-5 OS=Arabidopsis thaliana OX=3702 GN=ATHB-5 PE=1 SV=1 && PF02183:Homeobox associated leucine zipper|PF00046:Homeodomain	HD-ZIP
Chumilis08391	29.4746224324281	49.0391719834171	51.1251846675737	666.135821166886	166.155030422912	302.435465331799	102.910511105286	87.1726740990436	172.621651143931	Chumilis08391	GWHBCKI00000002	27142287	27143143	+	595	protein_coding	- && sp|Q9ZNS6|RCI2B_ARATH Hydrophobic protein RCI2B OS=Arabidopsis thaliana OX=3702 GN=RCI2B PE=2 SV=1 && -	-
Chumilis17878	177.419568754046	115.993506150375	172.950809645233	198.974306074434	305.875715751447	233.617333317859	166.468689556918	103.367951682989	147.898570777991	Chumilis17878	GWHBCKI00000005	15219329	15221803	-	1129	protein_coding	- && sp|O81361|RS8_PRUAR 40S ribosomal protein S8 OS=Prunus armeniaca OX=36596 GN=RPS8 PE=2 SV=1 && PF01201:Ribosomal protein S8e	bHLH
Chumilis05191	43.4801485036347	45.5919841072475	39.1641031958046	177.283256837526	235.141476665316	635.063974164675	185.853841906757	131.275191584821	128.050187272454	Chumilis05191	GWHBCKI00000001	41435253	41438408	+	1557	protein_coding	- && sp|Q8SAG3|ADF_VITVI Actin-depolymerizing factor OS=Vitis vinifera OX=29760 PE=2 SV=1 && PF00241:Cofilin/tropomyosin-type actin-binding protein	B3
Chumilis14875	0	0.158402997400331	0	33.0573246280516	139.596087567258	327.919031001682	568.236488657477	303.635831227055	246.82004493229	Chumilis14875	GWHBCKI00000004	20391742	20392379	-	291	protein_coding	- && - && -	-
Chumilis25134	159.40127238487	147.670070761146	119.257505295353	145.137391016497	231.660093144467	162.764173776377	291.430224280334	173.276425700089	188.733559387359	Chumilis25134	GWHBCKI00000008	5315424	5318317	+	2009	protein_coding	- && sp|Q39817|CALX_SOYBN Calnexin homolog OS=Glycine max OX=3847 PE=2 SV=1 && PF00262:Calreticulin family	ERF
Chumilis00161	47.9001401461377	52.942434042773	37.1877999411826	146.395398950273	174.280115791251	235.007037896077	336.094160649498	320.50151502161	268.244228288654	Chumilis00161	GWHBCKI00000001	1239108	1246171	-	4120	protein_coding	- && - && PF05794:T-complex protein 11	bZIP
Chumilis11247	194.49753068106	154.636317098729	166.643868985013	142.622544484025	172.870182379014	151.596076320076	277.844027746086	203.361095840181	150.001135242756	Chumilis11247	GWHBCKI00000003	24002261	24005811	+	1263	protein_coding	- && sp|P48495|TPIS_PETHY Triosephosphate isomerase, cytosolic OS=Petunia hybrida OX=4102 GN=TPIP1 PE=2 SV=1 && PF00121:Triosephosphate isomerase	MYB
Chumilis10662	37.3427839528929	40.5782765722949	37.9283645565808	240.23836190772	228.342907235856	336.77914367686	229.2334488334	237.834999902278	218.382778415732	Chumilis10662	GWHBCKI00000003	20593640	20596843	-	894	protein_coding	- && sp|P16577|UBC4_WHEAT Ubiquitin-conjugating enzyme E2-23 kDa OS=Triticum aestivum OX=4565 GN=UBC4 PE=1 SV=1 && PF00179:Ubiquitin-conjugating enzyme	MYB_related
Chumilis21760	1.24715865064707	0.552039188544867	0.43767554491184	229.921204118127	435.24980340838	307.604550530541	238.27844082452	179.503784161082	212.092615652052	Chumilis21760	GWHBCKI00000007	2874166	2877108	+	2338	protein_coding	- && sp|Q70II3|EF110_ARATH Ethylene-responsive transcription factor ERF110 OS=Arabidopsis thaliana OX=3702 GN=ERF110 PE=2 SV=2 && PF00847:AP2 domain	ERF
Chumilis21227	332.417917717887	198.424977651144	367.314238041154	153.497111949438	131.912921071518	153.150494344559	91.3985573831339	96.9749432752448	78.7582927275187	Chumilis21227	GWHBCKI00000006	24818031	24819955	+	942	protein_coding	- && sp|P19683|ROC4_NICSY 31 kDa ribonucleoprotein, chloroplastic OS=Nicotiana sylvestris OX=4096 PE=1 SV=1 && PF00076:RNA recognition motif. (a.k.a. RRM, RBD, or RNP domain)	G2-like
Chumilis05307	35.6193048693968	41.3509635213587	29.1952779132775	48.4632418832771	115.728379032952	173.38454260055	516.944544430025	353.225357293289	288.472404911581	Chumilis05307	GWHBCKI00000001	42244561	42249112	-	2565	protein_coding	- && sp|Q0GXS4|NFP_MEDTR Serine/threonine receptor-like kinase NFP OS=Medicago truncatula OX=3880 GN=NFP PE=1 SV=1 && PF00069:Protein kinase domain	WRKY
Chumilis17002	123.864343484375	110.653035250403	140.946748755484	133.322092440852	288.378827045349	252.869998575938	219.559826403438	177.466466655378	151.538376223764	Chumilis17002	GWHBCKI00000005	8123372	8132800	+	6806	protein_coding	- && sp|Q9ASR1|EF2_ARATH Elongation factor 2 OS=Arabidopsis thaliana OX=3702 GN=LOS1 PE=1 SV=1 && -	NAC
Chumilis18565	56.5818053120507	63.3602481618287	42.4926447488243	176.175436798383	267.924644336171	216.477956885795	286.567340568744	243.97571906154	241.185416368421	Chumilis18565	GWHBCKI00000006	1086747	1091913	+	2499	protein_coding	- && sp|Q40345|IDHP_MEDSA Isocitrate dehydrogenase [NADP], chloroplastic (Fragment) OS=Medicago sativa OX=3879 PE=2 SV=1 && PF00180:Isocitrate/isopropylmalate dehydrogenase	HB-other
Chumilis04998	60.0302805160769	40.2242737133436	34.3176616927188	86.7890013098306	291.350274820237	285.59416512233	435.470507209023	161.616957344384	199.175757552122	Chumilis04998	GWHBCKI00000001	40097102	40099783	+	1743	protein_coding	- && sp|Q40294|AOX1_MANIN Ubiquinol oxidase, mitochondrial OS=Mangifera indica OX=29780 GN=AOMI 1 PE=1 SV=2 && PF01786:Alternative oxidase	-
Chumilis03091	80.4083502992633	92.797318771302	75.2502888526307	158.735379472014	227.293316720339	223.034276582184	299.91045279462	249.081774228718	186.257432756842	Chumilis03091	GWHBCKI00000001	19388101	19391704	+	2355	protein_coding	- && - && -	-
Chumilis16065	88.8338921532202	29.1980145942858	36.3541046880669	65.8401286849347	508.085029148311	57.3711653008098	223.610487182226	397.183953609481	174.218497424419	Chumilis16065	GWHBCKI00000005	1998276	2000752	+	2477	protein_coding	- && sp|P43309|PPO_MALDO Polyphenol oxidase, chloroplastic OS=Malus domestica OX=3750 PE=1 SV=1 && PF12143:Protein of unknown function (DUF_B2219)|PF12142:Polyphenol oxidase middle domain|PF00264:Common central domain of tyrosinase	bZIP
Chumilis02450	63.8323555460706	50.5248479545831	39.1100080154364	201.916169516614	424.009381425011	374.257076738522	185.745934778759	117.31846419399	123.927778385758	Chumilis02450	GWHBCKI00000001	15550826	15551158	-	333	protein_coding	- && - && -	C2H2
Chumilis05988	43.0398953174012	49.9943084295064	76.9678971518072	107.493291546867	156.252602139193	183.460461003121	385.86477447409	278.659738987217	295.442204912894	Chumilis05988	GWHBCKI00000002	2876472	2880567	+	3192	protein_coding	- && sp|Q6IEQ7|WRK24_ORYSJ WRKY transcription factor WRKY24 OS=Oryza sativa subsp. japonica OX=39947 GN=WRKY24 PE=2 SV=1 && PF03106:WRKY DNA -binding domain	WRKY
Chumilis15510	134.09041044039	88.3492718000347	154.148765795457	168.379571309423	412.254939737088	282.777160085232	144.120033855688	67.1364991905541	124.265528639198	Chumilis15510	GWHBCKI00000004	23450306	23450627	-	156	protein_coding	- && sp|Q6KAJ8|RL391_ORYSJ 60S ribosomal protein L39-1 OS=Oryza sativa subsp. japonica OX=39947 GN=RPL39A PE=3 SV=2 && -	-
Chumilis06553	93.5326082931131	98.0811117403698	84.0461155220078	157.50770227056	280.124515165024	220.84542079921	271.777146354819	179.206382881318	185.017580941248	Chumilis06553	GWHBCKI00000002	6686920	6692159	-	2911	protein_coding	- && sp|P54774|CDC48_SOYBN Cell division cycle protein 48 homolog OS=Glycine max OX=3847 GN=CDC48 PE=2 SV=1 && PF00004:ATPase family associated with various cellular activities (AAA)|PF17862:AAA+ lid domain|PF02359:Cell division protein 48 (CDC48), N-terminal domain|PF02933:Cell division protein 48 (CDC48), domain 2	FAR1
Chumilis00625	97.7447410763302	130.912694933198	75.5768918659631	182.738214689667	228.416772091065	232.871828035459	258.957959577407	194.555681034208	150.936409453918	Chumilis00625	GWHBCKI00000001	4661089	4662412	+	869	protein_coding	- && sp|P59169|H33_ARATH Histone H3.3 OS=Arabidopsis thaliana OX=3702 GN=HTR4 PE=1 SV=2 && PF00125:Core histone H2A/H2B/H3/H4	BBR-BPC
Chumilis11457	27.2122713736682	11.4331744998289	99.9285022201437	106.951853308357	220.910490724685	262.219636648612	416.275330776875	260.522542193185	146.588549194599	Chumilis11457	GWHBCKI00000003	25197356	25199852	-	1907	protein_coding	- && sp|Q8LFR2|DRE2C_ARATH Dehydration-responsive element-binding protein 2C OS=Arabidopsis thaliana OX=3702 GN=DREB2C PE=2 SV=2 && PF00847:AP2 domain	ERF
Chumilis18984	24.3633185604908	39.1133555119279	29.6930562440749	265.123959676352	260.666022298667	236.561615285779	259.222978848227	219.404847870161	217.619925604316	Chumilis18984	GWHBCKI00000006	3995432	4002105	-	2522	protein_coding	- && sp|Q9CA83|MAOP4_ARATH NADP-dependent malic enzyme 4, chloroplastic OS=Arabidopsis thaliana OX=3702 GN=NADP-ME4 PE=1 SV=1 && PF03949:Malic enzyme, NAD binding domain|PF00390:Malic enzyme, N-terminal domain	MYB_related
Chumilis15862	549.924809714153	375.731489666484	491.943583390983	38.8254668124325	12.0228421530075	13.6376735030254	10.717968511753	22.1216050972707	30.5035195958289	Chumilis15862	GWHBCKI00000005	967860	968990	-	1131	protein_coding	- && sp|P29790|ATPG_TOBAC ATP synthase gamma chain, chloroplastic OS=Nicotiana tabacum OX=4097 GN=ATPC PE=1 SV=1 && PF00231:ATP synthase	C2H2
Chumilis14396	112.182861080827	179.316142162373	26.3272880430782	104.886417324515	159.196933173655	265.567939816468	234.287732124719	267.784390255108	195.016191092652	Chumilis14396	GWHBCKI00000004	17899758	17901844	-	1083	protein_coding	- && sp|O64823|MCU2_ARATH Calcium uniporter protein 2, mitochondrial OS=Arabidopsis thaliana OX=3702 GN=At2g23790 PE=2 SV=1 && PF04678:Mitochondrial calcium uniporter	GRAS
Chumilis19867	460.656538022834	215.889249748021	626.845731543614	39.2223736593275	30.5818664055573	86.232390589858	29.8362013739623	14.4673287888023	37.5702602356486	Chumilis19867	GWHBCKI00000006	16462702	16463649	-	948	protein_coding	- && - && PF07468:Agglutinin domain	-
Chumilis16039	82.1634225183575	72.0912304550968	66.858401155687	141.198722700276	280.090004456132	276.306205940479	311.961191698576	161.326364662649	147.832319706935	Chumilis16039	GWHBCKI00000005	1864890	1869702	-	1454	protein_coding	- && sp|Q9ZTX0|SCAM_PEA Secretory carrier-associated membrane protein OS=Pisum sativum OX=3888 GN=PSAM2 PE=2 SV=1 && PF04144:SCAMP family	M-type_MADS
Chumilis11191	48.0001991484847	12.7509565814323	116.481694531654	77.3571711230617	195.745675375829	305.589382301967	277.595821744021	174.687159577124	330.899023015909	Chumilis11191	GWHBCKI00000003	23760976	23761792	+	817	protein_coding	- && sp|Q681X4|ZAT5_ARATH Zinc finger protein ZAT5 OS=Arabidopsis thaliana OX=3702 GN=ZAT5 PE=2 SV=1 && PF13912:C2H2-type zinc finger	C2H2
Chumilis13426	111.570684408439	87.7132995008695	223.939946794348	102.9866732193	220.504403443989	255.594687743104	247.467561414118	161.655487276236	127.364843990375	Chumilis13426	GWHBCKI00000004	10306757	10307325	+	453	protein_coding	- && sp|Q39096|ERD15_ARATH Protein EARLY RESPONSIVE TO DEHYDRATION 15 OS=Arabidopsis thaliana OX=3702 GN=ERD15 PE=1 SV=1 && -	-
Chumilis26181	15.4863026869293	14.3345053927946	12.4507289672313	86.6780346998865	229.498655946854	192.990709255509	414.807165893687	316.722867871257	252.15474077993	Chumilis26181	GWHBCKI00000008	15192036	15195214	+	1640	protein_coding	- && sp|Q38908|XTH30_ARATH Probable xyloglucan endotransglucosylase/hydrolase protein 30 OS=Arabidopsis thaliana OX=3702 GN=XTH30 PE=2 SV=2 && PF00722:Glycosyl hydrolases family 16|PF06955:Xyloglucan endo-transglycosylase (XET) C-terminus	GRAS
Chumilis16156	235.395955002856	159.084190518429	578.96567283916	107.771866941808	113.486004060382	88.3617534452299	113.980863277502	66.1599830275435	71.3767998746824	Chumilis16156	GWHBCKI00000005	2466229	2467017	-	789	protein_coding	- && sp|Q9LW49|ERF4_NICSY Ethylene-responsive transcription factor 4 OS=Nicotiana sylvestris OX=4096 GN=ERF4 PE=2 SV=1 && PF00847:AP2 domain	ERF
Chumilis24358	91.3040923402722	63.0777409647845	131.504291699677	107.152165023833	170.69570433123	236.601672405998	246.783274077408	153.791379098162	330.96089411703	Chumilis24358	GWHBCKI00000008	1250146	1250886	+	741	protein_coding	- && - && -	-
Chumilis18180	93.4707267846419	88.6748033836752	81.4634004728309	154.034301171493	254.388652635278	258.5225192356	242.627759878583	213.908409984862	143.863855333516	Chumilis18180	GWHBCKI00000005	20609139	20610165	+	354	protein_coding	- && - && -	-
Chumilis01269	74.2203537650492	82.5144272122503	76.4667401855606	101.315702468531	259.133956489567	285.868509936567	276.503990755035	174.090189758588	197.833067735316	Chumilis01269	GWHBCKI00000001	8708359	8713685	+	1896	protein_coding	- && - && -	-
Chumilis00639	74.6572062977204	78.7460900826396	144.141767822517	20.508280329077	222.176357316421	413.990046867206	325.714597251961	88.143296655535	157.027398096533	Chumilis00639	GWHBCKI00000001	4733672	4734631	-	960	protein_coding	- && sp|O82161|PHI1_TOBAC Protein PHOSPHATE-INDUCED 1 OS=Nicotiana tabacum OX=4097 GN=PHI-1 PE=2 SV=1 && PF04674:Phosphate-induced protein 1 conserved region	MYB
Chumilis02642	97.4856833590391	69.5222015056799	155.658616156887	683.783917791793	104.562426966642	125.324806669826	45.9862756749029	61.1943944357547	171.185363875567	Chumilis02642	GWHBCKI00000001	16676107	16680040	+	2066	protein_coding	- && sp|Q9SX20|PTR18_ARATH Protein NRT1/ PTR FAMILY 3.1 OS=Arabidopsis thaliana OX=3702 GN=NPF3.1 PE=2 SV=1 && PF00854:POT family	MYB_related
Chumilis07801	122.73033311488	154.277498058463	71.3363871504963	200.078628236059	273.697435517507	269.893266266606	208.499960735432	80.4194438407172	133.407312931444	Chumilis07801	GWHBCKI00000002	24044916	24047809	-	1692	protein_coding	- && sp|Q9LZ06|GSTL3_ARATH Glutathione S-transferase L3 OS=Arabidopsis thaliana OX=3702 GN=GSTL3 PE=2 SV=1 && PF13410:Glutathione S-transferase, C-terminal domain|PF13417:Glutathione S-transferase, N-terminal domain	-
Chumilis15740	12.2942691229449	27.4456730459191	5.14116290380186	228.06119433648	406.737383941015	420.319070066968	115.383010339247	106.090270134574	192.480343973458	Chumilis15740	GWHBCKI00000005	487361	488319	-	959	protein_coding	- && sp|Q6TPK4|CYT1_ACTDE Cysteine proteinase inhibitor 1 OS=Actinidia deliciosa OX=3627 PE=1 SV=1 && PF16845:Aspartic acid proteinase inhibitor	MYB_related
Chumilis20971	192.746755554549	136.832089353559	220.829664133678	146.646877261868	183.516092676461	210.520518653825	190.059674651691	84.9782307506745	146.365358171794	Chumilis20971	GWHBCKI00000006	23562486	23564319	+	761	protein_coding	- && sp|P40590|RL34_PEA 60S ribosomal protein L34 OS=Pisum sativum OX=3888 GN=RPL34 PE=2 SV=1 && PF01199:Ribosomal protein L34e	LSD
Chumilis22858	14.374475371708	111.335997715494	23.4825090325932	499.907807005523	42.7386133993641	83.3143960148818	117.226981089844	286.906942150392	333.070616381442	Chumilis22858	GWHBCKI00000007	14467108	14472209	-	1955	protein_coding	- && sp|Q9C7Z9|SCP18_ARATH Serine carboxypeptidase-like 18 OS=Arabidopsis thaliana OX=3702 GN=SCPL18 PE=2 SV=2 && PF00450:Serine carboxypeptidase	NAC
Chumilis26461	70.3055564697198	58.7989097725076	101.857875403417	136.207616623208	186.059018442323	212.266491596447	240.701329749958	237.78651907185	266.295311057715	Chumilis26461	GWHBCKI00000012	300871	303341	-	1680	protein_coding	- && sp|Q10M18|TRL12_ORYSJ Thioredoxin-like 1-2, chloroplastic OS=Oryza sativa subsp. japonica OX=39947 GN=Os03g0326500 PE=2 SV=1 && PF00085:Thioredoxin	HRT-like
Chumilis23005	61.6332606369321	49.6685491615969	70.1557811080886	257.328507726399	247.755106923357	207.933592798	200.90355225482	218.527304542412	196.048306503835	Chumilis23005	GWHBCKI00000007	15196564	15197541	+	903	protein_coding	- && sp|Q41188|CSP2_ARATH Cold shock protein 2 OS=Arabidopsis thaliana OX=3702 GN=CSP2 PE=1 SV=1 && PF00098:Zinc knuckle|PF00313:'Cold-shock' DNA-binding domain	C3H
Chumilis19846	36.0910809679311	37.3059194852026	27.3515556963887	123.973676582723	358.632435742706	446.701738761589	164.385916926181	149.571522678767	163.355087346444	Chumilis19846	GWHBCKI00000006	16219510	16222354	+	2124	protein_coding	- && sp|P48724|IF5_PHAVU Eukaryotic translation initiation factor 5 OS=Phaseolus vulgaris OX=3885 GN=EIF5 PE=2 SV=1 && PF02020:eIF4-gamma/eIF5/eIF2-epsilon|PF01873:Domain found in IF2B/IF5	-
Chumilis22494	118.940578090064	84.0685915363398	118.170415032988	183.416388022282	300.191233131257	248.722480289661	222.506608291965	100.681154865891	129.911064945629	Chumilis22494	GWHBCKI00000007	12324480	12325866	+	1084	protein_coding	- && sp|Q9M5M7|RL10_EUPES 60S ribosomal protein L10 OS=Euphorbia esula OX=3993 GN=RPL10 PE=2 SV=1 && PF00252:Ribosomal protein L16p/L10e	bZIP
Chumilis00779	59.1086098387245	20.9790238248796	19.9314927521877	89.0165061423723	257.208227752797	189.566261407416	348.634772147527	329.976693400436	187.431650305096	Chumilis00779	GWHBCKI00000001	5595641	5599969	-	2518	protein_coding	- && sp|Q84WV0|GLYC7_ARATH Serine hydroxymethyltransferase 7 OS=Arabidopsis thaliana OX=3702 GN=SHM7 PE=2 SV=1 && PF00464:Serine hydroxymethyltransferase	HSF
Chumilis02206	542.839467781886	275.589305584458	369.092697348332	31.4850061444583	42.7776793716359	46.5971940514029	103.065456218233	46.2231075477042	41.1665926610918	Chumilis02206	GWHBCKI00000001	13989902	13995005	+	2487	protein_coding	- && sp|P48147|PPCE_HUMAN Prolyl endopeptidase OS=Homo sapiens OX=9606 GN=PREP PE=1 SV=2 && PF02897:Prolyl oligopeptidase, N-terminal beta-propeller domain|PF00326:Prolyl oligopeptidase family	C3H
Chumilis16537	206.796420490123	317.395791374451	190.89333213045	95.39536079434	84.6585234219343	71.7185430322745	183.313354835898	218.887797408954	125.947526500496	Chumilis16537	GWHBCKI00000005	4488629	4504983	+	5553	protein_coding	- && sp|Q42093|AB2C_ARATH ABC transporter C family member 2 OS=Arabidopsis thaliana OX=3702 GN=ABCC2 PE=1 SV=2 && PF00664:ABC transporter transmembrane region|PF00005:ABC transporter	LBD
Chumilis23167	20.0920373830343	31.6433522636233	19.6708614511748	127.161668315915	253.174486810611	231.163851796244	314.390665788192	260.246525511639	236.533907042674	Chumilis23167	GWHBCKI00000007	16163385	16165462	-	1161	protein_coding	- && sp|P93006|P2C27_ARATH Probable protein phosphatase 2C 27 OS=Arabidopsis thaliana OX=3702 GN=PP2C27 PE=2 SV=1 && PF00481:Protein phosphatase 2C	NAC
Chumilis06571	115.188503497154	120.885792727256	225.075032000854	246.510117211353	150.784350056896	359.178287351286	172.758978255759	34.5288346117558	61.3809729858031	Chumilis06571	GWHBCKI00000002	6903253	6905709	-	1714	protein_coding	- && sp|Q9FJH5|HIP3_ARATH Heavy metal-associated isoprenylated plant protein 3 OS=Arabidopsis thaliana OX=3702 GN=HIPP03 PE=1 SV=1 && PF00403:Heavy-metal-associated domain	NAC
Chumilis08899	8.09502910726324	12.3718912515012	7.17326706614292	125.22761212284	269.15041692838	267.19715126511	254.364226370289	300.505378488827	239.810861255906	Chumilis08899	GWHBCKI00000002	29570063	29572492	+	1848	protein_coding	- && sp|Q3E6P4|FB95_ARATH F-box protein At2g02240 OS=Arabidopsis thaliana OX=3702 GN=At2g02240 PE=2 SV=1 && PF14299:Phloem protein 2	GRAS
Chumilis18468	19.6483156471036	25.1513285766329	18.0141018116486	210.204865989248	191.829188812545	141.97842833418	336.056686932303	238.214222015654	297.250766319483	Chumilis18468	GWHBCKI00000006	476344	478326	-	1983	protein_coding	- && - && -	-
Chumilis03455	67.6043812437164	65.7069075672775	41.2322577541181	96.1419417401208	207.525660299528	316.149110170354	308.444778837468	214.190069665277	160.665995572882	Chumilis03455	GWHBCKI00000001	22148673	22150906	-	872	protein_coding	- && sp|Q9FYA2|WRK75_ARATH Probable WRKY transcription factor 75 OS=Arabidopsis thaliana OX=3702 GN=WRKY75 PE=1 SV=1 && PF03106:WRKY DNA -binding domain	WRKY
Chumilis25878	47.4633003692161	56.5273601722877	50.3319337739709	177.580666509429	233.187182402351	189.997387560936	249.602056403414	203.603632783303	269.07865619772	Chumilis25878	GWHBCKI00000008	12701503	12706786	-	2850	protein_coding	- && sp|O65202|ACOX1_ARATH Peroxisomal acyl-coenzyme A oxidase 1 OS=Arabidopsis thaliana OX=3702 GN=ACX1 PE=1 SV=1 && PF01756:Acyl-CoA oxidase|PF14749:Acyl-coenzyme A oxidase N-terminal|PF02770:Acyl-CoA dehydrogenase, middle domain	-
Chumilis17401	186.658260620209	195.356153793866	359.955380357656	51.2094535610379	98.1084738459705	113.363111795943	234.573489780315	93.5565315456907	143.184816329149	Chumilis17401	GWHBCKI00000005	10943797	10944489	+	693	protein_coding	- && sp|O80340|ERF78_ARATH Ethylene-responsive transcription factor 4 OS=Arabidopsis thaliana OX=3702 GN=ERF4 PE=1 SV=1 && PF00847:AP2 domain	ERF
Chumilis21387	102.784747802665	78.1030576504617	100.17193865837	100.509214384761	218.087896039272	223.435857768588	311.905081086428	192.56147877232	146.660787840007	Chumilis21387	GWHBCKI00000006	25516712	25520261	-	1816	protein_coding	- && sp|Q9FMU6|MPCP3_ARATH Mitochondrial phosphate carrier protein 3, mitochondrial OS=Arabidopsis thaliana OX=3702 GN=MPT3 PE=1 SV=1 && PF00153:Mitochondrial carrier protein	B3
Chumilis03179	94.325904072927	118.743319466751	73.2845965589202	140.479102403286	301.584483638052	337.884241820479	155.677196981115	125.94619947533	126.137549015437	Chumilis03179	GWHBCKI00000001	20002624	20005781	+	2137	protein_coding	- && sp|O80763|NRX1_ARATH Probable nucleoredoxin 1 OS=Arabidopsis thaliana OX=3702 GN=At1g60420 PE=1 SV=1 && PF13905:Thioredoxin-like|PF03107:C1 domain	GATA
Chumilis01730	411.017099361439	155.022790580806	540.851752108113	145.375151699786	10.6901214426506	43.1510601428764	24.9766944782816	27.2123565313187	115.19384416348	Chumilis01730	GWHBCKI00000001	11338032	11338367	-	336	protein_coding	- && - && PF06596:Photosystem II reaction centre X protein (PsbX)	-
Chumilis24066	109.470404921725	98.3365807861256	102.948715384633	196.048776006569	197.268374355045	230.726576332747	201.096309517977	173.050796734437	163.094143505618	Chumilis24066	GWHBCKI00000007	20738830	20741660	-	525	protein_coding	- && - && -	-
Chumilis15616	19.4130043330048	21.9931691096421	15.2871772026724	278.906213409146	191.084673107472	125.102670262646	264.193086885256	250.916359831026	304.39184308134	Chumilis15616	GWHBCKI00000004	23947906	23950851	-	1071	protein_coding	- && sp|Q9SLN8|DBR_TOBAC 2-alkenal reductase (NADP(+)-dependent) OS=Nicotiana tabacum OX=4097 GN=DBR PE=1 SV=1 && PF16884:N-terminal domain of oxidoreductase|PF00107:Zinc-binding dehydrogenase	-
Chumilis03528	39.9195606182893	37.2755992149574	38.2850470418256	157.446012671249	254.710474806837	212.338084107323	353.585480256966	198.351018581548	178.873016467687	Chumilis03528	GWHBCKI00000001	22875723	22877562	+	831	protein_coding	- && sp|P51135|UCRI5_TOBAC Cytochrome b-c1 complex subunit Rieske-5, mitochondrial OS=Nicotiana tabacum OX=4097 PE=2 SV=1 && PF02921:Ubiquinol cytochrome reductase transmembrane region|PF00355:Rieske [2Fe-2S] domain	LFY
Chumilis27200	20.4159378162842	13.3097604270182	27.8272423450092	133.669620004479	319.870646803466	347.478710999658	294.764239930445	184.846116365467	126.647444165041	Chumilis27200	GWHBCKI00000143	25599	30892	+	2310	protein_coding	- && sp|Q9FJH6|AB1F_ARATH ABC transporter F family member 1 OS=Arabidopsis thaliana OX=3702 GN=ABCF1 PE=2 SV=1 && PF00005:ABC transporter|PF12848:ABC transporter|PF00244:14-3-3 protein	E2F/DP
Chumilis05114	196.469944456874	118.410388747301	174.721085573468	108.913738151836	295.833811421463	250.995650010323	153.580699425619	57.1016544359542	112.456981222319	Chumilis05114	GWHBCKI00000001	40920224	40922919	+	821	protein_coding	- && sp|P49690|RL23_ARATH 60S ribosomal protein L23 OS=Arabidopsis thaliana OX=3702 GN=RPL23A PE=2 SV=3 && PF00238:Ribosomal protein L14p/L23e	WRKY
novel.448	152.390392985836	107.618349890938	169.250270037006	123.996951548949	237.713394365552	246.787339710748	188.184195434249	90.0764341909417	150.335929341463	-	GWHBCKI00000003	25026146	25026726	-	490	-	- && - && PF05162:Ribosomal protein L41	MYB
Chumilis20141	147.365073120352	92.7349768363254	127.727556056319	147.664524167499	301.006884085972	230.148626354266	187.226875144284	102.347289682788	128.710098461073	Chumilis20141	GWHBCKI00000006	18820964	18821979	-	1016	protein_coding	- && sp|Q05462|RL27_PEA 60S ribosomal protein L27 OS=Pisum sativum OX=3888 GN=RPL27 PE=2 SV=1 && PF01777:Ribosomal L27e protein family	GRAS
Chumilis21419	432.826976193015	257.425517137017	580.041184588267	64.0490817471113	13.9682711765515	25.1925961981632	26.3360214197213	27.0627748675102	36.8548883024638	Chumilis21419	GWHBCKI00000006	25687893	25690570	-	1849	protein_coding	- && sp|Q9LPW0|G3PA2_ARATH Glyceraldehyde-3-phosphate dehydrogenase GAPA2, chloroplastic OS=Arabidopsis thaliana OX=3702 GN=GAPA2 PE=2 SV=1 && PF02800:Glyceraldehyde 3-phosphate dehydrogenase, C-terminal domain|PF00044:Glyceraldehyde 3-phosphate dehydrogenase, NAD binding domain	GRAS
Chumilis16011	15.0521806767372	6.32163733625093	25.9586691976743	89.1476032301057	246.870537848944	335.80705867784	326.608824585134	162.838741483411	251.588049459932	Chumilis16011	GWHBCKI00000005	1747393	1748781	+	1050	protein_coding	- && sp|Q8GX77|FB316_ARATH F-box protein At1g61340 OS=Arabidopsis thaliana OX=3702 GN=At1g61340 PE=2 SV=1 && -	-
Chumilis15728	208.171160835099	165.316655757665	323.484150453064	73.5663120810088	94.2531486115619	105.320116834576	203.427070741282	135.629522231034	150.824677745216	Chumilis15728	GWHBCKI00000005	428605	432978	+	2517	protein_coding	- && sp|Q9M0M5|SCL13_ARATH Scarecrow-like protein 13 OS=Arabidopsis thaliana OX=3702 GN=SCL13 PE=2 SV=2 && PF03514:GRAS domain family	GRAS
Chumilis03270	379.6862225867	253.17334174125	513.476210969885	81.1067532779128	59.3797063813066	68.5520388085412	41.4141512664833	25.0053943833619	37.9464748119698	Chumilis03270	GWHBCKI00000001	20639351	20643320	-	1446	protein_coding	- && sp|Q9S7E9|GGT2_ARATH Glutamate--glyoxylate aminotransferase 2 OS=Arabidopsis thaliana OX=3702 GN=GGAT2 PE=1 SV=1 && PF00155:Aminotransferase class I and II	-
Chumilis07276	30.7673690303416	61.2581907446465	46.5129738183583	10.4932440324658	229.556292031654	657.558372255612	241.295317415914	87.1316219653516	95.111350198423	Chumilis07276	GWHBCKI00000002	20100547	20100774	+	228	protein_coding	- && - && -	-
Chumilis11315	71.4472830014	66.1446760556012	133.714509246847	238.187353480307	239.874972831724	381.373798203446	176.590387390989	72.9334940005602	79.2630293190204	Chumilis11315	GWHBCKI00000003	24381371	24384246	-	2260	protein_coding	- && - && -	-
Chumilis11877	11.1827809686189	11.5193531952945	14.8495507269769	108.375980694863	225.48245305614	343.942125746302	294.76420517529	190.171154051139	256.920912432721	Chumilis11877	GWHBCKI00000003	27177260	27180687	-	2581	protein_coding	- && sp|O49814|BCH2_CAPAN Beta-carotene hydroxylase 2, chloroplastic OS=Capsicum annuum OX=4072 GN=CA2 PE=1 SV=2 && PF04116:Fatty acid hydroxylase superfamily	LBD
Chumilis16435	157.081854807715	111.09396843543	165.509887908859	156.132519842691	256.203204964134	223.60507295909	164.834316295194	85.5686971306577	136.470831323805	Chumilis16435	GWHBCKI00000005	3964023	3968314	-	951	protein_coding	- && sp|Q9ATF5|RL18A_CASSA 60S ribosomal protein L18a OS=Castanea sativa OX=21020 GN=RPL18A PE=2 SV=1 && PF01775:Ribosomal proteins 50S-L18Ae/60S-L20/60S-L18A	NAC
Chumilis08942	154.948918731118	158.772604394265	119.682505731448	148.217071958579	181.294457214542	198.740779177394	186.613829916137	146.313072310019	158.518916997372	Chumilis08942	GWHBCKI00000002	29783544	29783885	+	342	protein_coding	- && sp|Q9M8S0|MBS1_ARATH Protein METHYLENE BLUE SENSITIVITY 1 OS=Arabidopsis thaliana OX=3702 GN=MBS1 PE=2 SV=1 && -	C2H2
Chumilis22513	0.588890691437815	0.025694131685338	0	9.77965664564258	152.021392555686	294.89986594477	670.096074064333	185.887946689098	138.203047768812	Chumilis22513	GWHBCKI00000007	12431513	12433306	-	1794	protein_coding	- && sp|Q8GZP5|AOS3_SOLLC Allene oxide synthase 3 OS=Solanum lycopersicum OX=4081 GN=AOS3 PE=1 SV=1 && PF00067:Cytochrome P450	MYB
Chumilis25178	1.09604946443285	0.797036407668525	0.134043152214289	773.642388197661	196.427130600403	101.247607750367	36.2276258757813	42.3192424338244	298.266403425497	Chumilis25178	GWHBCKI00000008	5562958	5579664	+	1041	protein_coding	- && sp|Q9ZSA7|DLO2_ARATH Protein DMR6-LIKE OXYGENASE 2 OS=Arabidopsis thaliana OX=3702 GN=DLO2 PE=2 SV=1 && PF14226:non-haem dioxygenase in morphine synthesis N-terminal|PF03171:2OG-Fe(II) oxygenase superfamily	Dof
Chumilis24273	143.018515330957	106.140429508051	172.619824579351	157.950936488695	246.731556399348	192.838214432337	184.325801499103	104.822737457986	139.07190727578	Chumilis24273	GWHBCKI00000008	823819	826016	-	1444	protein_coding	- && sp|Q39836|GBLP_SOYBN Guanine nucleotide-binding protein subunit beta-like protein OS=Glycine max OX=3847 PE=2 SV=1 && PF00400:WD domain, G-beta repeat	MYB
Chumilis01732	145.204778872696	98.6796847542811	159.596700617846	160.053807793745	275.729022323382	225.705923892685	167.397440782404	91.2586671459828	122.33519033024	Chumilis01732	GWHBCKI00000001	11346162	11348347	-	1236	protein_coding	- && sp|Q9M339|RS32_ARATH 40S ribosomal protein S3-2 OS=Arabidopsis thaliana OX=3702 GN=RPS3B PE=1 SV=1 && PF07650:KH domain|PF00189:Ribosomal protein S3, C-terminal domain	MYB_related
Chumilis13770	181.041980512109	111.206592085928	197.292138693643	143.884232189359	223.876436117471	224.994861448458	147.186931921597	82.8692422961647	133.021253381657	Chumilis13770	GWHBCKI00000004	13739405	13741221	+	989	protein_coding	- && sp|Q43291|RL211_ARATH 60S ribosomal protein L21-1 OS=Arabidopsis thaliana OX=3702 GN=RPL21A PE=2 SV=2 && PF01157:Ribosomal protein L21e	-
Chumilis14752	22.9839207117185	24.8715497716707	14.5227558540773	149.648254822719	261.813122948445	181.194381714087	312.709368423564	265.709351255707	208.360001518617	Chumilis14752	GWHBCKI00000004	19691105	19693282	-	2085	protein_coding	- && sp|Q9SVG0|AVT3C_ARATH Amino acid transporter AVT3C OS=Arabidopsis thaliana OX=3702 GN=AVT3C PE=1 SV=1 && PF01490:Transmembrane amino acid transporter protein	MYB_related
Chumilis17085	53.044319313593	44.878235352579	10.3362164040796	460.320376622237	88.9079407111532	151.357471824799	380.918251639927	107.536570760668	143.788500263971	Chumilis17085	GWHBCKI00000005	8737794	8738887	-	909	protein_coding	- && sp|Q03666|GSTX4_TOBAC Probable glutathione S-transferase OS=Nicotiana tabacum OX=4097 PE=2 SV=1 && PF02798:Glutathione S-transferase, N-terminal domain|PF13410:Glutathione S-transferase, C-terminal domain	ERF
Chumilis05091	137.513945462396	123.002061881707	137.949690877066	136.1445391527	249.072627414519	232.031166968178	174.656122425963	136.802271140384	113.685900346544	Chumilis05091	GWHBCKI00000001	40771091	40781807	+	2078	protein_coding	- && sp|Q94AR8|LEUC_ARATH 3-isopropylmalate dehydratase large subunit, chloroplastic OS=Arabidopsis thaliana OX=3702 GN=IIL1 PE=1 SV=1 && PF00330:Aconitase family (aconitate hydratase)	-
Chumilis04631	17.3474133231821	21.5756862517878	23.8818714311067	108.670107395466	194.039179127103	234.387485632145	275.821065297416	310.168477032695	254.928935542532	Chumilis04631	GWHBCKI00000001	36659964	36664934	-	2380	protein_coding	- && - && -	C2H2
Chumilis14813	2.67601874517642	5.66952201736529	2.2657019923698	142.245006214204	91.0233356529483	131.879541271922	231.564969101638	384.699985184623	448.536261684494	Chumilis14813	GWHBCKI00000004	20043387	20052372	-	4927	protein_coding	- && sp|Q9SMZ4|AASS_ARATH Alpha-aminoadipic semialdehyde synthase OS=Arabidopsis thaliana OX=3702 GN=LKR/SDH PE=1 SV=1 && PF16653:Saccharopine dehydrogenase C-terminal domain|PF04455:LOR/SDH bifunctional enzyme conserved region|PF03435:Saccharopine dehydrogenase NADP binding domain|PF05222:Alanine dehydrogenase/PNT, N-terminal domain	-
Chumilis26209	413.800686901799	273.630772519167	540.394588067354	66.8262444567584	18.5915155524358	32.9963381505195	18.2144682269678	33.7827914731477	41.5521695264532	Chumilis26209	GWHBCKI00000008	15509595	15513508	+	2116	protein_coding	- && sp|P27774|KPPR_MESCR Phosphoribulokinase, chloroplastic OS=Mesembryanthemum crystallinum OX=3544 PE=2 SV=1 && PF00485:Phosphoribulokinase / Uridine kinase family	BBR-BPC
Chumilis01102	101.662289675041	79.3227575703839	82.2344760436236	145.199938826415	269.719987168414	286.795874519108	216.34073165969	133.757357066281	123.110518258189	Chumilis01102	GWHBCKI00000001	7693830	7695506	-	806	protein_coding	- && sp|F4JWS8|QCR72_ARATH Cytochrome b-c1 complex subunit 7-2, mitochondrial OS=Arabidopsis thaliana OX=3702 GN=QCR7-2 PE=1 SV=1 && PF02271:Ubiquinol-cytochrome C reductase complex 14kD subunit	-
Chumilis02751	29.5468004675746	60.4610074955345	11.5967305996991	41.7383710803568	98.2679998197038	425.245574072495	487.149580550003	125.695745290561	157.96123034186	Chumilis02751	GWHBCKI00000001	17346251	17346619	+	369	protein_coding	- && - && -	-
Chumilis08457	117.90981858156	119.112445821845	214.102357398247	49.9040660979599	158.659765607732	253.158894238045	214.968694416301	177.257617611613	131.3459631898	Chumilis08457	GWHBCKI00000002	27432775	27434404	-	1630	protein_coding	- && sp|O80683|CAB25_ARATH Calmodulin-binding protein 25 OS=Arabidopsis thaliana OX=3702 GN=CAMBP25 PE=1 SV=1 && PF05678:VQ motif	-
Chumilis01034	411.173227918154	230.370395074393	409.207243224959	90.9203411813048	54.8513817471174	64.2970846755973	44.1818479762264	53.0257078992718	77.9495655043126	Chumilis01034	GWHBCKI00000001	7218364	7220056	-	870	protein_coding	- && sp|P31853|ATPF2_SPIOL ATP synthase subunit b', chloroplastic OS=Spinacia oleracea OX=3562 GN=ATPF2 PE=1 SV=2 && PF00430:ATP synthase B/B' CF(0)	-
Chumilis25465	38.4830960297528	25.1068750879525	28.9307500382229	2.48358138397278	148.706569071648	158.30573910426	594.761312219496	316.204012387912	118.216188034816	Chumilis25465	GWHBCKI00000008	9499789	9569477	-	582	protein_coding	- && - && -	-
Chumilis11516	127.24709246382	92.8751277381338	132.803750741278	146.999569943674	271.063376382456	255.415733704348	180.927621094234	93.614425438974	129.474712907376	Chumilis11516	GWHBCKI00000003	25469529	25471300	+	808	protein_coding	- && sp|Q9LYK9|RS263_ARATH 40S ribosomal protein S26-3 OS=Arabidopsis thaliana OX=3702 GN=RPS26C PE=2 SV=1 && PF01283:Ribosomal protein S26e	-
Chumilis02181	13.6181603257344	15.4994597093348	7.1386330608849	199.807516889296	230.536418693278	289.465255257579	218.131982675796	229.119885966822	226.419228870023	Chumilis02181	GWHBCKI00000001	13871066	13875528	+	2287	protein_coding	- && sp|Q0JIL1|NRX2_ORYSJ Probable nucleoredoxin 2 OS=Oryza sativa subsp. japonica OX=39947 GN=Os01g0794400 PE=2 SV=1 && PF03107:C1 domain|PF13905:Thioredoxin-like	GATA
Chumilis24098	199.821660894113	137.097794249987	240.556788991853	137.110820542773	148.118796071365	163.782834988448	137.786667362433	127.824115215529	136.168789656149	Chumilis24098	GWHBCKI00000007	20876724	20878226	-	582	protein_coding	- && sp|O04834|SAR1A_ARATH GTP-binding protein SAR1A OS=Arabidopsis thaliana OX=3702 GN=SAR1A PE=2 SV=1 && PF00025:ADP-ribosylation factor family	bHLH
Chumilis02170	125.017349962804	96.3934830860033	105.288039842547	138.414104509518	211.725854221931	276.484164451297	205.673814648893	132.796496015598	136.441383715586	Chumilis02170	GWHBCKI00000001	13813316	13814818	+	1009	protein_coding	- && sp|Q39255|SKP1A_ARATH SKP1-like protein 1A OS=Arabidopsis thaliana OX=3702 GN=SKP1A PE=1 SV=1 && PF03931:Skp1 family, tetramerisation domain|PF01466:Skp1 family, dimerisation domain	Nin-like
Chumilis08940	395.864998043686	215.992379365637	562.722945621788	65.5436213072676	32.5826168087071	34.9760795020797	34.5899350372758	24.2246912502183	60.757698335709	Chumilis08940	GWHBCKI00000002	29777828	29779252	-	1273	protein_coding	- && sp|Q9SUI4|PSAL_ARATH Photosystem I reaction center subunit XI, chloroplastic OS=Arabidopsis thaliana OX=3702 GN=PSAL PE=1 SV=2 && PF02605:Photosystem I reaction centre subunit XI	-
Chumilis01458	13.2102732692372	12.4900015851339	8.62594850379327	102.508681569796	302.956023560736	218.217011931908	251.337651010109	257.902427074832	256.650376227721	Chumilis01458	GWHBCKI00000001	9925889	9929973	+	1801	protein_coding	- && sp|Q9M7Q4|AI5L5_ARATH ABSCISIC ACID-INSENSITIVE 5-like protein 5 OS=Arabidopsis thaliana OX=3702 GN=ABF2 PE=1 SV=1 && PF00170:bZIP transcription factor	bZIP
Chumilis24198	9.97117658841718	10.94115310274	10.2890356409992	108.31382189446	301.515475858579	240.028416783277	343.962239709752	199.718961727277	197.232183457945	Chumilis24198	GWHBCKI00000008	418012	424793	-	2848	protein_coding	- && - && PF12146:Serine aminopeptidase, S33	G2-like
Chumilis23608	25.5087417944899	23.476334402135	8.26027568696266	47.2823345475301	213.575180921547	287.171716160315	323.806378777058	359.763173717184	132.939919581633	Chumilis23608	GWHBCKI00000007	18471659	18476389	-	2258	protein_coding	- && sp|Q2TSC7|PCS1_LOTJA Glutathione gamma-glutamylcysteinyltransferase 1 OS=Lotus japonicus OX=34305 GN=PCS1 PE=2 SV=1 && PF09328:Domain of unknown function (DUF1984)|PF05023:Phytochelatin synthase	SBP
Chumilis23180	4.72790138903424	7.97136286917606	5.30177957207754	297.828246338614	295.092362854809	262.002799753065	107.875950139647	197.016419665445	242.654993815322	Chumilis23180	GWHBCKI00000007	16214971	16219742	-	3325	protein_coding	- && sp|Q8LPQ8|MSSP2_ARATH Monosaccharide-sensing protein 2 OS=Arabidopsis thaliana OX=3702 GN=MSSP2 PE=1 SV=2 && PF00083:Sugar (and other) transporter	MYB_related
Chumilis25554	154.948918731118	164.972553292513	137.735094215582	191.409657592216	109.842725220513	182.583892837707	196.499388233635	134.237574822638	146.717221550103	Chumilis25554	GWHBCKI00000008	10244384	10246542	-	1083	protein_coding	- && sp|P30708|GPX4_NICSY Probable phospholipid hydroperoxide glutathione peroxidase OS=Nicotiana sylvestris OX=4096 PE=2 SV=1 && PF00255:Glutathione peroxidase	GATA
Chumilis21565	165.60879520402	146.406705534148	154.577650727677	17.6620518924837	138.597049975185	196.598189375846	314.036119771124	137.703587405002	143.595721983074	Chumilis21565	GWHBCKI00000007	1082684	1083682	-	999	protein_coding	- && - && -	-
Chumilis00809	20.6171701782727	20.2120784655573	18.8870863383637	78.3590947551679	229.610850865173	275.734996098537	310.538522216437	251.026567449634	209.266979674593	Chumilis00809	GWHBCKI00000001	5782866	5790621	-	3300	protein_coding	- && sp|Q8L751|ORP1C_ARATH Oxysterol-binding protein-related protein 1C OS=Arabidopsis thaliana OX=3702 GN=ORP1C PE=2 SV=1 && PF15413:Pleckstrin homology domain|PF01237:Oxysterol-binding protein	MYB_related
Chumilis15541	72.3486547082996	75.5621555620178	70.9771146504374	227.469547245483	114.252249942538	104.971994910404	279.478126470971	248.77555415468	219.50102304787	Chumilis15541	GWHBCKI00000004	23584563	23587104	-	2542	protein_coding	- && sp|O65554|CIPK6_ARATH CBL-interacting serine/threonine-protein kinase 6 OS=Arabidopsis thaliana OX=3702 GN=CIPK6 PE=1 SV=1 && PF00069:Protein kinase domain|PF03822:NAF domain	GRAS
Chumilis03409	181.590003985113	126.625548724868	217.644668663513	148.616639781667	220.752733859858	203.885127263724	129.480904851888	65.5844687874099	116.430663121851	Chumilis03409	GWHBCKI00000001	21832578	21835374	-	929	protein_coding	- && sp|P51413|RL172_ARATH 60S ribosomal protein L17-2 OS=Arabidopsis thaliana OX=3702 GN=RPL17B PE=2 SV=2 && PF00237:Ribosomal protein L22p/L17e	-
Chumilis21323	293.559134782312	260.713296311187	367.906072134428	118.31275649628	71.6387060214935	100.585895829007	63.3188929179094	64.9464446612784	67.4645896842732	Chumilis21323	GWHBCKI00000006	25236052	25239659	-	1651	protein_coding	- && sp|P37707|B2_DAUCA B2 protein OS=Daucus carota OX=4039 PE=2 SV=1 && PF10539:Development and cell death domain	-
Chumilis26124	79.2281584701477	91.469339959267	69.5927239025683	124.529288897136	134.302714807444	170.675270515946	286.922460583965	220.790004320137	230.569362643817	Chumilis26124	GWHBCKI00000008	14675494	14678745	+	2237	protein_coding	- && sp|Q1G3Q4|RITF1_ARATH Protein RGF1 INDUCIBLE TRANSCRIPTION FACTOR 1 OS=Arabidopsis thaliana OX=3702 GN=RITF1 PE=1 SV=1 && PF04640:PLATZ transcription factor	Trihelix
Chumilis07341	102.822763577423	104.665172618896	125.377793287604	103.839394071276	220.435243477494	236.962678703287	193.622046670654	145.050922932916	174.151079505231	Chumilis07341	GWHBCKI00000002	20642280	20643491	-	1212	protein_coding	- && - && -	-
Chumilis05888	184.509129823959	190.164417740595	150.086473138792	206.458964777254	121.207696654588	155.293303527713	132.975192356629	119.969798385387	142.724882827326	Chumilis05888	GWHBCKI00000002	2346051	2349104	+	1076	protein_coding	- && sp|Q9LEV3|CBSX3_ARATH CBS domain-containing protein CBSX3, mitochondrial OS=Arabidopsis thaliana OX=3702 GN=CBSX3 PE=1 SV=1 && PF00571:CBS domain	bHLH
Chumilis14085	139.121403476779	144.933470889218	116.147293840137	120.591930230477	178.812469815154	167.686326309007	247.496558319118	153.59671794286	133.787134027368	Chumilis14085	GWHBCKI00000004	16037828	16041883	-	1893	protein_coding	- && sp|P42896|ENO_RICCO Enolase OS=Ricinus communis OX=3988 PE=2 SV=1 && PF03952:Enolase, N-terminal domain|PF00113:Enolase, C-terminal TIM barrel domain	C3H
Chumilis14622	253.650938233265	205.206943680977	303.009605281268	146.055354002413	74.4956198094116	102.708629573773	107.337363322504	108.02883178198	100.974089745022	Chumilis14622	GWHBCKI00000004	19032407	19034782	-	861	protein_coding	- && sp|Q42564|APX3_ARATH L-ascorbate peroxidase 3 OS=Arabidopsis thaliana OX=3702 GN=APX3 PE=1 SV=1 && PF00141:Peroxidase	TCP
Chumilis04451	148.431392977163	120.474542381012	146.404020410023	154.736195583227	238.834686692186	243.001630104904	140.204536684424	86.0161543763366	122.163524672167	Chumilis04451	GWHBCKI00000001	35389949	35390763	+	603	protein_coding	- && sp|Q9M7X7|RL291_ARATH 60S ribosomal protein L29-1 OS=Arabidopsis thaliana OX=3702 GN=RPL29A PE=1 SV=1 && -	CAMTA
Chumilis13473	130.070756559479	417.50916746569	6.70186934587098	72.4062045885387	182.582676338776	64.2398944318749	205.26446326317	132.234496383156	188.236797718216	Chumilis13473	GWHBCKI00000004	10804731	10807969	-	1860	protein_coding	- && sp|P52408|E13B_PRUPE Glucan endo-1,3-beta-glucosidase, basic isoform OS=Prunus persica OX=3760 GN=GNS1 PE=3 SV=1 && PF00332:Glycosyl hydrolases family 17	NAC
Chumilis21506	105.632488054919	79.1560543261688	117.256110387667	185.174788779514	184.718254934915	180.037320865397	155.161658999476	174.28676441173	216.804266492109	Chumilis21506	GWHBCKI00000007	610922	614310	-	1457	protein_coding	- && - && -	-
Chumilis17609	70.6226511827428	17.9737648985676	121.876100044708	167.581620421718	385.933348652838	271.240282586257	142.247115011483	60.2124314296936	159.355673743985	Chumilis17609	GWHBCKI00000005	12748966	12750732	-	1767	protein_coding	- && sp|Q69VG1|CIGR1_ORYSJ Chitin-inducible gibberellin-responsive protein 1 OS=Oryza sativa subsp. japonica OX=39947 GN=CIGR1 PE=2 SV=1 && PF03514:GRAS domain family	GRAS
Chumilis25880	65.1980392634453	81.7727275403202	89.5218742737237	178.74521084715	215.788209925949	222.528831859924	134.82813570908	187.602123788554	220.129370940521	Chumilis25880	GWHBCKI00000008	12711860	12714861	-	969	protein_coding	- && sp|Q9LVS0|KUA1_ARATH Transcription factor KUA1 OS=Arabidopsis thaliana OX=3702 GN=KUA1 PE=1 SV=1 && PF00249:Myb-like DNA-binding domain	MYB_related
Chumilis23984	12.8661951129633	8.22697772324869	8.72881267194913	131.409979646736	306.842960884059	354.365460455176	221.354649771165	180.968988631756	167.991471894251	Chumilis23984	GWHBCKI00000007	20404020	20406222	+	762	protein_coding	- && sp|B9DGU7|TPK1_ARATH Thiamine pyrophosphokinase 1 OS=Arabidopsis thaliana OX=3702 GN=TPK1 PE=2 SV=1 && PF04263:Thiamin pyrophosphokinase, catalytic domain|PF04265:Thiamin pyrophosphokinase, vitamin B1 binding domain	-
Chumilis19258	27.769702500413	72.7783572899273	37.6640275651366	162.567104360594	236.225296466614	310.712838151778	181.421459176516	181.956253762169	180.345612341103	Chumilis19258	GWHBCKI00000006	6382440	6387354	+	3322	protein_coding	- && sp|Q41142|PLDA1_RICCO Phospholipase D alpha 1 OS=Ricinus communis OX=3988 GN=PLD1 PE=1 SV=1 && PF12357:Phospholipase D C terminal|PF00614:Phospholipase D Active site motif|PF00168:C2 domain	TCP
Chumilis10356	120.455942039669	692.765178500083	108.638128414009	43.71728785526	78.7288711927146	128.520170148882	75.618115619829	22.5993780850136	120.150572268579	Chumilis10356	GWHBCKI00000003	18798336	18803275	+	1725	protein_coding	- && sp|P46637|ARGI1_ARATH Arginase 1, mitochondrial OS=Arabidopsis thaliana OX=3702 GN=ARGAH1 PE=1 SV=1 && -	-
Chumilis03889	136.261383019162	71.6176222049666	132.408536723541	56.9034506191365	366.091713880784	139.27681364659	258.213378093521	100.218791867523	129.726378344259	Chumilis03889	GWHBCKI00000001	30191119	30194682	+	1546	protein_coding	- && sp|Q7XT99|AKR2_ORYSJ Probable aldo-keto reductase 2 OS=Oryza sativa subsp. japonica OX=39947 GN=Os04g0338000 PE=2 SV=2 && PF00248:Aldo/keto reductase family	HD-ZIP
Chumilis08438	114.172887486087	85.9113123547517	89.6178762836687	142.327481558004	260.00493515004	288.640163404384	182.301325443285	98.5618839657287	129.053047720213	Chumilis08438	GWHBCKI00000002	27367364	27370763	+	969	protein_coding	- && sp|P51823|ARF2_ORYSJ ADP-ribosylation factor 2 OS=Oryza sativa subsp. japonica OX=39947 GN=ARF PE=2 SV=2 && PF00025:ADP-ribosylation factor family	GATA
Chumilis11183	156.016682284526	98.4620100983528	156.489713662931	157.666345283733	290.388993746325	230.838498028761	138.142705262595	65.7539390471048	95.6003934514973	Chumilis11183	GWHBCKI00000003	23717487	23723891	+	1029	protein_coding	- && sp|P28186|RAE1C_ARATH Ras-related protein RABE1c OS=Arabidopsis thaliana OX=3702 GN=RABE1C PE=1 SV=1 && PF00071:Ras family|PF00410:Ribosomal protein S8	TALE
Chumilis15226	112.336703869905	96.6100732773638	121.11711641232	212.844704951546	191.809132408275	150.280074323563	146.312435143716	146.505156238408	211.311036477552	Chumilis15226	GWHBCKI00000004	22119099	22125093	-	3348	protein_coding	- && sp|Q56YU0|AL2C4_ARATH Aldehyde dehydrogenase family 2 member C4 OS=Arabidopsis thaliana OX=3702 GN=ALDH2C4 PE=1 SV=2 && PF00171:Aldehyde dehydrogenase family	FAR1
Chumilis02619	29.1380046563969	40.0924609163789	42.3366889861411	159.811603168887	192.964385410312	199.876883544575	287.315996654793	185.100317654717	249.341199059653	Chumilis02619	GWHBCKI00000001	16549476	16550934	+	1459	protein_coding	- && - && -	-
Chumilis09831	50.8247681833028	54.5201176096219	41.6259687989294	163.993274409755	199.905270977566	160.390927286673	240.186294808765	250.038096985361	224.06902080468	Chumilis09831	GWHBCKI00000003	14044190	14048673	+	2960	protein_coding	- && sp|Q84K00|NAC78_ARATH NAC domain-containing protein 78 OS=Arabidopsis thaliana OX=3702 GN=NAC078 PE=2 SV=2 && PF02365:No apical meristem (NAM) protein	NAC
Chumilis00610	9.36525542987187	7.82907893690628	0.971660670138275	25.2157133504962	290.740232950707	387.963445791117	312.891345366572	185.343313149651	164.134028498641	Chumilis00610	GWHBCKI00000001	4550956	4553265	+	1101	protein_coding	- && - && -	-
Chumilis17486	77.1537563017944	84.8039991099701	125.202172957648	242.973270806918	38.2672648489978	89.5918720855935	119.211590224419	239.465271485281	366.256683211154	Chumilis17486	GWHBCKI00000005	11466394	11468000	+	1142	protein_coding	- && sp|P24805|TSJT1_TOBAC Stem-specific protein TSJT1 OS=Nicotiana tabacum OX=4097 GN=TSJT1 PE=2 SV=1 && PF12481:Aluminium induced protein	NAC
Chumilis19085	134.965592606435	99.282124832146	158.873456429866	144.809872158097	225.06184670385	232.123693539572	176.254561078384	69.5957116151165	141.439121906154	Chumilis19085	GWHBCKI00000006	4907620	4908769	-	676	protein_coding	- && sp|Q8LEM8|RL373_ARATH 60S ribosomal protein L37-3 OS=Arabidopsis thaliana OX=3702 GN=RPL37C PE=3 SV=1 && -	GRAS
Chumilis22753	23.9581500687409	25.36180693234	63.0867804075121	213.571779714662	190.415061125417	203.977290985414	291.748935797951	133.299551765051	234.529414123417	Chumilis22753	GWHBCKI00000007	13886357	13889026	+	2450	protein_coding	- && sp|O82333|GH31_ARATH Probable indole-3-acetic acid-amido synthetase GH3.1 OS=Arabidopsis thaliana OX=3702 GN=GH3.1 PE=2 SV=1 && PF03321:GH3 auxin-responsive promoter	ERF
Chumilis11859	66.9036571266154	69.7420670165898	42.3614692227856	71.8057508395825	297.174259861551	176.117553776103	278.410222499549	243.565811353236	133.59046238363	Chumilis11859	GWHBCKI00000003	27088258	27092076	+	2308	protein_coding	- && sp|F4JTB3|DTX35_ARATH Protein DETOXIFICATION 35 OS=Arabidopsis thaliana OX=3702 GN=DTX35 PE=1 SV=1 && PF01554:MatE	HD-ZIP
Chumilis24030	99.3133199665735	99.3426135353338	60.7955929112417	130.903432409073	268.373284373414	190.870928526625	222.195415450802	190.75377608395	116.159328339225	Chumilis24030	GWHBCKI00000007	20582497	20584692	-	1231	protein_coding	- && sp|I6YGS0|EPHA_MYCTU Epoxide hydrolase A OS=Mycobacterium tuberculosis (strain ATCC 25618 / H37Rv) OX=83332 GN=ephA PE=1 SV=1 && PF00561:alpha/beta hydrolase fold	C2H2
Chumilis04948	11.4689843053968	14.0980321162259	11.2883783014283	134.414567640822	309.544852629568	314.226660144057	228.627619200254	182.337766143388	171.691420815578	Chumilis04948	GWHBCKI00000001	39681271	39686292	+	1916	protein_coding	- && sp|Q9ZVI9|PECT1_ARATH Ethanolamine-phosphate cytidylyltransferase OS=Arabidopsis thaliana OX=3702 GN=PECT1 PE=1 SV=1 && PF01467:Cytidylyltransferase-like	FAR1
Chumilis23111	0.782570296621807	3.03507965389276	1.77055558773586	808.819142067277	13.5496189478863	87.0653208941812	174.490438668879	113.736044582077	172.598812722593	Chumilis23111	GWHBCKI00000007	15807464	15808856	-	972	protein_coding	- && sp|Q39799|CHI1_GOSHI Endochitinase 1 OS=Gossypium hirsutum OX=3635 PE=3 SV=1 && PF00182:Chitinase class I|PF00187:Chitin recognition protein	NAC
Chumilis14207	2.45154416873942	37.8611368800688	0.213729919900555	62.468252598789	129.73054901799	326.439217542913	187.992305826193	325.992407983936	301.314902909429	Chumilis14207	GWHBCKI00000004	16782020	16783760	+	1741	protein_coding	- && sp|Q9SND9|Y3028_ARATH Uncharacterized acetyltransferase At3g50280 OS=Arabidopsis thaliana OX=3702 GN=At3g50280 PE=3 SV=1 && PF02458:Transferase family	NAC
Chumilis26111	161.993991123289	233.421583789911	320.454021768122	33.6861743498864	55.4437805034413	113.504504906899	213.092066145908	99.8555382381755	141.000356110487	Chumilis26111	GWHBCKI00000008	14553000	14556630	-	3631	protein_coding	- && sp|A0A3Q7HRZ6|MYC2_SOLLC Transcription factor MYC2 OS=Solanum lycopersicum OX=4081 GN=MYC2 PE=1 SV=1 && PF00010:Helix-loop-helix DNA-binding domain|PF14215:bHLH-MYC and R2R3-MYB transcription factors N-terminal	bHLH
Chumilis22666	148.639078228553	157.927845081832	142.134994412379	149.207735561108	151.030953677061	120.928739658502	209.21576793437	158.570017135785	133.472051604521	Chumilis22666	GWHBCKI00000007	13391107	13396596	-	2795	protein_coding	- && sp|Q9FXA2|PABP8_ARATH Polyadenylate-binding protein 8 OS=Arabidopsis thaliana OX=3702 GN=PAB8 PE=1 SV=1 && PF00076:RNA recognition motif. (a.k.a. RRM, RBD, or RNP domain)|PF00658:Poly-adenylate binding protein, unique domain	NF-YA
Chumilis08699	16.6836562701377	14.6891208029198	14.0570961425031	146.344425309327	194.008936969909	228.47182941852	293.302224256848	201.443742151714	261.621375930789	Chumilis08699	GWHBCKI00000002	28633878	28639434	-	2614	protein_coding	- && sp|Q68KI4|NHX1_ARATH Sodium/hydrogen exchanger 1 OS=Arabidopsis thaliana OX=3702 GN=NHX1 PE=1 SV=2 && PF00999:Sodium/hydrogen exchanger family	WRKY
Chumilis08951	123.417295317595	117.557036716599	117.122718953398	138.945074712827	193.907750370524	172.447054823821	228.234939253333	137.965781284784	140.193236225568	Chumilis08951	GWHBCKI00000002	29808266	29812856	+	1799	protein_coding	- && - && PF02020:eIF4-gamma/eIF5/eIF2-epsilon	-
Chumilis16286	117.134240229004	81.4566219363945	111.107047318219	136.564890997175	228.457431018523	276.332302915556	177.834412126777	114.418725828176	124.20738578025	Chumilis16286	GWHBCKI00000005	3154789	3156852	+	1065	protein_coding	- && sp|P46287|RL11_MEDSA 60S ribosomal protein L11 OS=Medicago sativa OX=3879 GN=RPL11 PE=2 SV=1 && PF00673:ribosomal L5P family C-terminus|PF00281:Ribosomal protein L5	-
Chumilis05188	171.565328545248	203.142158377549	160.958590289899	136.702908801299	114.826884082076	124.179616797128	185.70075124631	147.8713466248	122.427638385115	Chumilis05188	GWHBCKI00000001	41409968	41412710	+	1570	protein_coding	- && sp|Q9FSF0|MDH_TOBAC Malate dehydrogenase OS=Nicotiana tabacum OX=4097 GN=MD1 PE=1 SV=1 && PF02866:lactate/malate dehydrogenase, alpha/beta C-terminal domain|PF00056:lactate/malate dehydrogenase, NAD binding domain	HSF
Chumilis21019	38.0762773010024	63.2799996468007	22.5704255168177	141.804035471016	240.767677468504	266.500080755051	184.911304976069	246.272408317638	162.990889118844	Chumilis21019	GWHBCKI00000006	23796901	23804551	-	4678	protein_coding	- && sp|Q9LV11|PMA11_ARATH ATPase 11, plasma membrane-type OS=Arabidopsis thaliana OX=3702 GN=AHA11 PE=1 SV=1 && -	GRAS
Chumilis16628	21.367218072957	18.8172475002671	15.7459504441369	119.53667390231	320.203845393886	398.314054064173	184.92284863561	130.403411662147	157.228307255207	Chumilis16628	GWHBCKI00000005	5316112	5322980	+	2310	protein_coding	- && sp|Q9SA77|ARAE1_ARATH UDP-arabinose 4-epimerase 1 OS=Arabidopsis thaliana OX=3702 GN=MUR4 PE=1 SV=1 && PF16363:GDP-mannose 4,6 dehydratase	FAR1
Chumilis01891	28.0780784267964	43.7771619356095	25.0781623543663	171.206822971038	153.864765317809	759.222709602367	92.5863483305229	35.6198293843325	56.9608702371448	Chumilis01891	GWHBCKI00000001	12266597	12283089	-	3281	protein_coding	- && sp|Q9S7T8|SPZX_ARATH Serpin-ZX OS=Arabidopsis thaliana OX=3702 GN=At1g47710 PE=1 SV=1 && PF00079:Serpin (serine protease inhibitor)	B3
Chumilis14654	43.4057692767485	54.9702737695979	31.8765757805204	190.11328453477	275.64011183764	216.470941886513	170.393578564994	181.894113885955	199.257875309673	Chumilis14654	GWHBCKI00000004	19171664	19174125	+	1179	protein_coding	- && sp|Q5Z8P0|P2C60_ORYSJ Probable protein phosphatase 2C 60 OS=Oryza sativa subsp. japonica OX=39947 GN=Os06g0717800 PE=2 SV=1 && PF00481:Protein phosphatase 2C	LBD
Chumilis07456	94.2114628149062	203.511363301238	33.6290286744233	128.365396387254	127.215860541805	181.312477085146	215.489379694766	218.027645172915	161.448961690289	Chumilis07456	GWHBCKI00000002	21811479	21816867	+	3130	protein_coding	- && sp|Q9ZQ47|GRDP1_ARATH Glycine-rich domain-containing protein 1 OS=Arabidopsis thaliana OX=3702 GN=GRDP1 PE=2 SV=1 && PF07173:Glycine-rich domain-containing protein-like	GRAS
Chumilis25920	177.645181056271	135.011427898214	178.316808217737	142.420074670269	202.123353444301	184.931959318856	121.464407834828	103.947496622757	116.554255522493	Chumilis25920	GWHBCKI00000008	13016806	13020159	+	1816	protein_coding	- && sp|Q9SQ56|RGGA_TOBAC RGG repeats nuclear RNA binding protein A (Fragment) OS=Nicotiana tabacum OX=4097 GN=RggA PE=2 SV=1 && PF04774:Hyaluronan / mRNA binding family|PF09598:Stm1	ERF
Chumilis04538	49.4113669306526	66.7767526035778	41.7635913640975	64.2674802551679	218.880533156512	258.068753200578	279.917214444066	160.03863914387	219.238811632842	Chumilis04538	GWHBCKI00000001	35917737	35922767	-	3604	protein_coding	- && sp|B9DFA8|INVC_ARATH Alkaline/neutral invertase C, mitochondrial OS=Arabidopsis thaliana OX=3702 GN=INVC PE=1 SV=1 && PF12899:Alkaline and neutral invertase	-
Chumilis08323	157.5252665485	152.592504552699	183.253014821972	212.118477200231	116.194764184249	89.2316324633743	150.693675515075	120.10809058522	175.287486865364	Chumilis08323	GWHBCKI00000002	26719296	26721580	-	1263	protein_coding	- && sp|Q94F47|UBC28_ARATH Ubiquitin-conjugating enzyme E2 28 OS=Arabidopsis thaliana OX=3702 GN=UBC28 PE=1 SV=1 && PF00179:Ubiquitin-conjugating enzyme	WRKY
Chumilis06783	123.940841133804	93.9864641847913	89.3008826339477	136.474632207963	202.880919500347	258.850717968615	172.005608663003	137.995884029894	132.564485581556	Chumilis06783	GWHBCKI00000002	9317509	9317970	+	462	protein_coding	- && sp|Q9ZQG8|FER3_ARATH Ferredoxin-3, chloroplastic OS=Arabidopsis thaliana OX=3702 GN=FD3 PE=1 SV=1 && PF00111:2Fe-2S iron-sulfur cluster binding domain	-
Chumilis12277	116.949457819648	144.331634075435	131.064030089376	109.509518233892	117.625441183932	166.07041234228	210.262403658726	198.06519532978	154.022090203055	Chumilis12277	GWHBCKI00000004	1602507	1610540	+	2821	protein_coding	- && sp|Q9ASS7|CAAT2_ARATH Cationic amino acid transporter 2, vacuolar OS=Arabidopsis thaliana OX=3702 GN=CAT2 PE=1 SV=1 && PF13906:C-terminus of AA_permease|PF13520:Amino acid permease	G2-like
Chumilis08791	131.954922593615	95.2813257472503	123.51479868297	127.805286131842	266.944073018789	251.661270793668	141.336756251325	79.9502752815891	127.856043943036	Chumilis08791	GWHBCKI00000002	29053595	29055520	-	865	protein_coding	- && sp|Q08112|RS151_ARATH 40S ribosomal protein S15-1 OS=Arabidopsis thaliana OX=3702 GN=RPS15A PE=2 SV=1 && PF00203:Ribosomal protein S19	-
Chumilis21410	53.0338045743678	84.3615719458483	57.5452759523188	189.533942560999	220.304340920629	275.645396200291	137.221168791656	194.44277063321	133.792383006778	Chumilis21410	GWHBCKI00000006	25648653	25653591	+	2361	protein_coding	- && sp|Q9LD18|POT4_ARATH Potassium transporter 4 OS=Arabidopsis thaliana OX=3702 GN=POT4 PE=1 SV=2 && PF02705:K+ potassium transporter	FAR1
Chumilis15739	118.092098697071	130.158969181664	107.102585979274	162.626134247686	166.720276918058	226.498861520977	170.564743892446	133.712944164712	130.024512559555	Chumilis15739	GWHBCKI00000005	481473	486002	-	1781	protein_coding	- && sp|Q9FGK3|MO25N_ARATH Putative MO25-like protein At5g47540 OS=Arabidopsis thaliana OX=3702 GN=At5g47540 PE=2 SV=1 && PF08569:Mo25-like	FAR1
Chumilis05948	56.162180774469	71.5659024097095	39.7525384217065	275.146116303162	169.010887710151	123.471816574725	117.123842096453	245.547610372232	241.274753934752	Chumilis05948	GWHBCKI00000002	2680139	2685545	+	3158	protein_coding	- && sp|Q9LVL5|WNK4_ARATH Probable serine/threonine-protein kinase WNK4 OS=Arabidopsis thaliana OX=3702 GN=WNK4 PE=1 SV=1 && PF00069:Protein kinase domain	WRKY
Chumilis23837	52.8886288012839	52.4610804941395	69.5687265618602	178.516691479576	200.779198291558	232.789537458351	215.390198279348	171.299054282923	162.946287623878	Chumilis23837	GWHBCKI00000007	19727014	19731588	+	2433	protein_coding	- && - && -	bHLH
Chumilis02729	7.43536523957378	4.42722953751095	6.26930317002893	95.3813862830006	107.539688184985	123.327275628925	489.60383735623	284.853413453262	216.339416001995	Chumilis02729	GWHBCKI00000001	17222644	17223973	-	1239	protein_coding	- && - && PF06880:Protein of unknown function (DUF1262)	-
Chumilis05453	417.209567955357	230.616043860644	414.95210582196	91.8317841386702	25.8290611018385	38.84615532484	28.8843838276334	29.1344634774978	57.2834089698271	Chumilis05453	GWHBCKI00000001	43128792	43129781	-	990	protein_coding	- && sp|P32869|PSAD_CUCSA Photosystem I reaction center subunit II, chloroplastic OS=Cucumis sativus OX=3659 GN=psaD PE=1 SV=1 && PF02531:PsaD	-
Chumilis20157	2.6365111111614	2.71308253346065	0.438026828189366	43.3301805890358	129.514690862578	121.650616249412	626.581649458428	224.021659088882	182.558422297492	Chumilis20157	GWHBCKI00000006	18976362	18978160	+	1699	protein_coding	- && sp|F8WKW1|UGT2_GARJA 7-deoxyloganetin glucosyltransferase OS=Gardenia jasminoides OX=114476 GN=UGT85A24 PE=1 SV=1 && PF00201:UDP-glucoronosyl and UDP-glucosyl transferase	HSF
Chumilis04430	83.1854408472105	78.2247264517478	114.653258580279	155.988228824129	256.338253577533	291.646305211294	159.402407933261	75.0421565049618	118.306950617774	Chumilis04430	GWHBCKI00000001	35262804	35265430	-	1142	protein_coding	- && sp|Q8VXU6|DI194_ARATH Protein DEHYDRATION-INDUCED 19 homolog 4 OS=Arabidopsis thaliana OX=3702 GN=DI19-4 PE=1 SV=1 && PF05605:Drought induced 19 protein (Di19), zinc-binding|PF14571:Stress-induced protein Di19, C-terminal	-
Chumilis24061	86.5299156550398	70.9055702908617	58.4600291425543	138.7402189877	174.744149642634	251.654237704082	268.810155911412	141.654184301873	138.064299718703	Chumilis24061	GWHBCKI00000007	20724548	20726099	+	693	protein_coding	- && sp|O22912|CX5C1_ARATH Probable cytochrome c oxidase subunit 5C-1 OS=Arabidopsis thaliana OX=3702 GN=At2g47380 PE=1 SV=1 && -	FAR1
Chumilis17436	61.7130452168755	52.344697894097	62.192897037605	182.801608856722	233.231243840054	183.939597802398	185.60912780702	182.745205753293	184.31244388279	Chumilis17436	GWHBCKI00000005	11185418	11192321	-	3002	protein_coding	- && sp|O23144|PPI1_ARATH Proton pump-interactor 1 OS=Arabidopsis thaliana OX=3702 GN=PPI1 PE=1 SV=2 && -	-
Chumilis13875	142.697967063765	177.420052491006	175.961779259927	155.528336897867	109.785850371348	90.7453079863064	110.619233066592	193.931561731277	171.150106891448	Chumilis13875	GWHBCKI00000004	14583043	14588239	-	4536	protein_coding	- && sp|Q9SJ56|BLH1_ARATH BEL1-like homeodomain protein 1 OS=Arabidopsis thaliana OX=3702 GN=BLH1 PE=1 SV=1 && PF05920:Homeobox KN domain|PF07526:Associated with HOX	TALE
Chumilis15399	14.3487932896026	12.2151129125165	2.57351922699129	6.4154239505422	73.31792085536	104.624704541516	752.342712236763	225.013496801733	133.95255547615	Chumilis15399	GWHBCKI00000004	22879184	22881231	+	1717	protein_coding	- && sp|Q9SK27|ENL1_ARATH Early nodulin-like protein 1 OS=Arabidopsis thaliana OX=3702 GN=At2g25060 PE=2 SV=2 && PF02298:Plastocyanin-like domain	MYB
Chumilis05385	57.4682799001567	29.3443105654676	40.6557845227132	193.833535599715	105.233648641552	134.953425419167	183.287380185011	260.664301307913	318.201247935772	Chumilis05385	GWHBCKI00000001	42760181	42771646	+	2295	protein_coding	- && sp|Q8LAX0|HMT3_ARATH Homocysteine S-methyltransferase 3 OS=Arabidopsis thaliana OX=3702 GN=HMT3 PE=1 SV=2 && PF02574:Homocysteine S-methyltransferase|PF07714:Protein tyrosine kinase	NAC
Chumilis20916	29.9006904220516	55.1319768420586	25.5739836016812	142.165854052275	187.615110827249	408.660432651969	204.6978130747	128.011919898283	141.298395179834	Chumilis20916	GWHBCKI00000006	23322554	23327541	+	3994	protein_coding	- && sp|Q9CA54|PP122_ARATH Pentatricopeptide repeat-containing protein At1g74630 OS=Arabidopsis thaliana OX=3702 GN=PCMP-H71 PE=2 SV=1 && PF13041:PPR repeat family	HSF
Chumilis11365	72.0802206319885	66.6377305259241	64.4803600257843	154.821410959782	211.657253981576	274.093519717763	225.752439327543	125.933060593462	125.602504850055	Chumilis11365	GWHBCKI00000003	24632049	24635262	+	1196	protein_coding	- && sp|Q7XKE9|CLC1_ORYSJ Clathrin light chain 1 OS=Oryza sativa subsp. japonica OX=39947 GN=Os04g0679100 PE=2 SV=1 && PF01086:Clathrin light chain	C3H
Chumilis12255	133.413306327011	154.373489385717	108.98425867762	75.096060109896	231.318924798673	123.87420322413	178.378147145866	137.011372511837	175.663050509786	Chumilis12255	GWHBCKI00000004	1082507	1088189	-	3381	protein_coding	- && sp|Q42699|METE_CATRO 5-methyltetrahydropteroyltriglutamate--homocysteine methyltransferase OS=Catharanthus roseus OX=4058 GN=METE PE=2 SV=1 && PF01717:Cobalamin-independent synthase, Catalytic domain|PF08267:Cobalamin-independent synthase, N-terminal domain	-
Chumilis15333	26.4797605947053	25.4875861546657	22.3248965894982	59.326610037632	182.236748369992	317.237063713775	343.652212608719	190.085158584278	151.121779863979	Chumilis15333	GWHBCKI00000004	22608219	22609616	+	1398	protein_coding	- && sp|Q9SSC1|Y1801_ARATH MAPK kinase substrate protein At1g80180 OS=Arabidopsis thaliana OX=3702 GN=At1g80180 PE=1 SV=1 && PF15697:Domain of unknown function (DUF4666)	bZIP
Chumilis06024	152.884086283086	97.4616078517517	156.137948949731	119.462321787111	257.02235192276	227.989455239304	139.785999147146	63.6009330854637	102.982771645808	Chumilis06024	GWHBCKI00000002	3039254	3041515	-	1303	protein_coding	- && sp|O81363|RS4_PRUAR 40S ribosomal protein S4 OS=Prunus armeniaca OX=36596 GN=RPS4 PE=2 SV=1 && PF00467:KOW motif|PF08071:RS4NT (NUC023) domain|PF00900:Ribosomal family S4e|PF16121:40S ribosomal protein S4 C-terminus|PF01479:S4 domain	NAC
Chumilis17622	99.2717406447404	112.575781263642	93.1061424191621	164.567536259167	210.779704858882	241.202712411259	151.480621632776	113.3603647252	130.12365695015	Chumilis17622	GWHBCKI00000005	12828254	12831460	+	1160	protein_coding	- && sp|Q9FH37|ILR3_ARATH Transcription factor ILR3 OS=Arabidopsis thaliana OX=3702 GN=ILR3 PE=1 SV=1 && PF00010:Helix-loop-helix DNA-binding domain	bHLH
Chumilis20837	57.6778133935462	59.3517111931483	59.1052449504478	128.611047555296	206.812541483484	201.128792082764	252.442044300709	188.161887259655	153.40284297875	Chumilis20837	GWHBCKI00000006	22943193	22946897	-	2135	protein_coding	- && sp|Q42290|MPPB_ARATH Probable mitochondrial-processing peptidase subunit beta, mitochondrial OS=Arabidopsis thaliana OX=3702 GN=MPPbeta PE=1 SV=2 && PF05193:Peptidase M16 inactive domain|PF00675:Insulinase (Peptidase family M16)	-
Chumilis11921	47.2746486079522	121.353071453655	32.0876663976648	124.966501059616	158.560503992612	153.107273163266	181.172291158579	293.58321630162	194.061428765215	Chumilis11921	GWHBCKI00000003	27391425	27397271	-	4440	protein_coding	- && sp|Q9LYS2|AB10C_ARATH ABC transporter C family member 10 OS=Arabidopsis thaliana OX=3702 GN=ABCC10 PE=2 SV=2 && PF00664:ABC transporter transmembrane region|PF00005:ABC transporter	C3H
Chumilis23033	23.489840519532	23.9225463866735	29.2597883022211	93.3067908895561	257.907875672797	259.635270628445	232.273024765008	185.445421429047	200.667881017138	Chumilis23033	GWHBCKI00000007	15369584	15372972	-	1844	protein_coding	- && - && PF13386:Cytochrome C biogenesis protein transmembrane region	-
Chumilis16437	148.591400746172	115.351492487412	160.119883321605	99.4407695908526	241.594642318467	234.270020530074	141.198959803802	55.904644922265	109.199086613797	Chumilis16437	GWHBCKI00000005	3975848	3978770	-	1017	protein_coding	- && sp|P19950|RS141_MAIZE 40S ribosomal protein S14 OS=Zea mays OX=4577 PE=3 SV=1 && PF00411:Ribosomal protein S11	-
Chumilis10977	16.9293647654516	14.6602700713261	12.0905283625702	176.812766418613	210.794810587801	236.158629106488	223.37295231681	205.642802384464	208.594500818827	Chumilis10977	GWHBCKI00000003	22444108	22445123	+	327	protein_coding	- && - && PF13259:Protein of unknown function (DUF4050)	-
Chumilis21378	142.740822103818	126.072539469392	159.972826192371	123.37185035094	164.609596504951	189.836415162114	197.473226112555	102.445324690771	95.5931885848206	Chumilis21378	GWHBCKI00000006	25475859	25478104	+	585	protein_coding	- && - && PF05753:Translocon-associated protein beta (TRAPB)	bHLH
Chumilis22591	66.8768485262598	97.8866373187436	26.0337413168174	141.040423099926	313.754509299144	200.957845853076	181.500579266353	144.059795573105	128.901783063215	Chumilis22591	GWHBCKI00000007	12890203	12891165	-	963	protein_coding	- && sp|Q9SMM9|CXE13_ARATH Probable carboxylesterase 13 OS=Arabidopsis thaliana OX=3702 GN=CXE13 PE=1 SV=1 && PF07859:alpha/beta hydrolase fold	NAC
Chumilis10544	126.746396004459	239.636528874103	127.093647409993	39.195133671304	194.470683334293	295.347871956884	180.668892918841	42.0031387683104	54.1470101045748	Chumilis10544	GWHBCKI00000003	20015510	20017724	+	1409	protein_coding	- && sp|Q9M2E2|SDR1_ARATH (+)-neomenthol dehydrogenase OS=Arabidopsis thaliana OX=3702 GN=SDR1 PE=1 SV=1 && PF00106:short chain dehydrogenase|PF13561:Enoyl-(Acyl carrier protein) reductase	MYB_related
Chumilis10692	16.2680837128153	13.8885133441399	15.1975686076942	101.320012051186	212.037863866435	280.40845269565	256.118449737137	229.911199602248	173.105687785978	Chumilis10692	GWHBCKI00000003	20774613	20779306	-	1769	protein_coding	- && sp|Q6R0H0|RVE3_ARATH Protein REVEILLE 3 OS=Arabidopsis thaliana OX=3702 GN=RVE3 PE=2 SV=1 && PF00249:Myb-like DNA-binding domain	MYB_related
Chumilis02918	68.2945118690851	31.6416699298577	51.5978667188399	102.5158817943	261.20134019873	306.218471660865	178.502618516221	187.51619781988	110.654508599108	Chumilis02918	GWHBCKI00000001	18195463	18197460	+	1180	protein_coding	- && - && -	MYB
Chumilis04171	399.21075386818	200.755357745033	559.274406744701	32.6906776968886	16.3763562525711	35.7662811174998	15.7183651686394	9.45784434216079	24.5892954991163	Chumilis04171	GWHBCKI00000001	33292490	33298214	+	2162	protein_coding	- && sp|P15102|GLNA4_PHAVU Glutamine synthetase leaf isozyme, chloroplastic OS=Phaseolus vulgaris OX=3885 PE=2 SV=1 && PF03951:Glutamine synthetase, beta-Grasp domain|PF00120:Glutamine synthetase, catalytic domain	-
Chumilis06331	0.682240771413883	0.218875936578805	0.397546784772293	8.14148183715531	105.012930866835	85.8365272260794	559.753454586112	182.346047184221	351.219784146344	Chumilis06331	GWHBCKI00000002	4996727	4998146	-	1053	protein_coding	- && sp|Q94CS9|TIP12_ORYSJ Probable aquaporin TIP1-2 OS=Oryza sativa subsp. japonica OX=39947 GN=TIP1-2 PE=2 SV=1 && PF00230:Major intrinsic protein	MYB_related
Chumilis21224	28.1070131651795	27.7858013151494	25.830925925172	246.989001920456	199.681524249696	230.334850396698	143.796918315203	161.062171568639	229.965973428596	Chumilis21224	GWHBCKI00000006	24803969	24806252	-	1075	protein_coding	- && sp|P92963|RAB1C_ARATH Ras-related protein RABB1c OS=Arabidopsis thaliana OX=3702 GN=RABB1C PE=1 SV=1 && PF00071:Ras family	bHLH
Chumilis00823	53.1136909114765	58.2093972429008	41.4369477223682	118.335280976371	212.119945003092	329.248266571535	220.905261422145	137.91854802429	120.49876938144	Chumilis00823	GWHBCKI00000001	5877610	5880908	-	1347	protein_coding	- && - && PF10961:Selenoprotein SelK_SelG	-
Chumilis07554	56.775605014978	65.2071990740224	86.8139159174542	137.672407544227	225.138929731729	529.513256577602	87.0161359394948	37.6669642033509	64.7090401422457	Chumilis07554	GWHBCKI00000002	22513315	22515438	+	1505	protein_coding	- && - && -	-
Chumilis22781	149.666569228921	93.8368042099748	122.373419212586	116.59680534289	118.100389271187	290.734093161224	181.312300657155	83.6161500689611	134.164647022321	Chumilis22781	GWHBCKI00000007	14028930	14030246	+	168	protein_coding	- && - && -	-
Chumilis14566	51.5484451421313	11.2754599130104	17.2919999647992	942.557341322494	39.1663932166077	189.921650621508	20.8777094968523	2.95582493357427	13.0293605130755	Chumilis14566	GWHBCKI00000004	18742088	18743263	-	928	protein_coding	- && - && PF00903:Glyoxalase/Bleomycin resistance protein/Dioxygenase superfamily	NAC
Chumilis23043	90.3374437674005	96.3957272179784	95.4739988903144	94.5922227676655	181.582027732882	167.185794646883	159.954711356689	196.246661522798	204.662332654243	Chumilis23043	GWHBCKI00000007	15412199	15416816	-	2280	protein_coding	- && - && PF05278:Arabidopsis phospholipase-like protein (PEARLI 4)	-
Chumilis23368	21.9156081672553	21.796989200413	19.6147734551837	129.011995089857	286.130630365766	314.143703423792	185.930443420295	146.332289819323	161.328689936285	Chumilis23368	GWHBCKI00000007	17109788	17113205	-	1290	protein_coding	- && - && PF13923:Zinc finger, C3HC4 type (RING finger)	-
Chumilis15040	4.53649402471892	3.849735334576	11.5607050888409	363.974025770427	11.3902355447428	43.2071432266131	90.7417459613448	194.094165599739	561.004401490098	Chumilis15040	GWHBCKI00000004	21192519	21199966	-	4993	protein_coding	- && sp|P48981|BGAL_MALDO Beta-galactosidase OS=Malus domestica OX=3750 PE=1 SV=1 && PF17834:Beta-sandwich domain in beta galactosidase|PF01301:Glycosyl hydrolases family 35|PF02140:Galactose binding lectin domain	LBD
Chumilis01266	18.0292767323134	15.3650907478321	24.0898836679259	354.966438215902	224.586513499688	172.353452541961	176.110933585275	111.334316214581	184.565945682236	Chumilis01266	GWHBCKI00000001	8678139	8681307	+	1479	protein_coding	- && sp|Q9FUD3|BZIP9_ARATH Basic leucine zipper 9 OS=Arabidopsis thaliana OX=3702 GN=BZIP9 PE=1 SV=1 && PF00170:bZIP transcription factor	bZIP
Chumilis01926	0.427937174861545	0.350090675267061	0.0392514546990366	47.2350944980427	178.908429072275	214.420364425197	326.383999205864	254.41455280963	258.749570862785	Chumilis01926	GWHBCKI00000001	12503512	12505593	+	1185	protein_coding	- && sp|Q5EAF2|IP5PB_ARATH Type IV inositol polyphosphate 5-phosphatase 11 OS=Arabidopsis thaliana OX=3702 GN=IP5P11 PE=1 SV=1 && PF03372:Endonuclease/Exonuclease/phosphatase family	-
Chumilis22184	18.8281764434752	16.0919322243522	24.5613063067239	54.6316301657283	284.442688624395	342.533949690203	228.338189941747	164.413906656191	137.764178985943	Chumilis22184	GWHBCKI00000007	9804539	9807767	-	2727	protein_coding	- && sp|P49295|HEM12_CUCSA Glutamyl-tRNA reductase 2, chloroplastic OS=Cucumis sativus OX=3659 GN=HEMA2 PE=2 SV=1 && PF01488:Shikimate / quinate 5-dehydrogenase|PF05201:Glutamyl-tRNAGlu reductase, N-terminal domain|PF00745:Glutamyl-tRNAGlu reductase, dimerisation domain	-
Chumilis25677	244.843703389899	204.190181378392	281.201971691082	114.831292460085	96.7368366613625	134.736062224984	49.9230590300565	63.8010123622512	79.9870863144115	Chumilis25677	GWHBCKI00000008	11228863	11232844	-	1708	protein_coding	- && sp|Q8H112|PGL1A_ARATH PGR5-like protein 1A, chloroplastic OS=Arabidopsis thaliana OX=3702 GN=PGRL1A PE=1 SV=1 && -	bHLH
Chumilis03607	74.1530219251611	91.0875668859519	65.3871316888188	12.2246816071149	44.423156702859	116.975886760537	523.303298748981	214.640452712905	124.547334643953	Chumilis03607	GWHBCKI00000001	25945894	25947646	+	1003	protein_coding	- && sp|Q9M2U5|CHI5_ARATH Endochitinase EP3 OS=Arabidopsis thaliana OX=3702 GN=EP3 PE=1 SV=1 && PF00182:Chitinase class I	-
Chumilis14517	1.26590225955739	2.01032244586174	1.49579166904853	358.86894591033	40.7260661832784	499.055822612576	170.928776830975	80.0821400665678	111.828398406306	Chumilis14517	GWHBCKI00000004	18508060	18510329	+	2270	protein_coding	- && - && PF00257:Dehydrin	-
Chumilis24029	131.54489032709	92.2802240049762	148.090431232964	152.243905393217	194.418784525092	190.251913152498	153.999552753826	81.8276619743311	118.386211205593	Chumilis24029	GWHBCKI00000007	20580438	20582405	+	1028	protein_coding	- && sp|P42791|RL182_ARATH 60S ribosomal protein L18-2 OS=Arabidopsis thaliana OX=3702 GN=RPL18B PE=1 SV=2 && PF17135:Ribosomal protein 60S L18 and 50S L18e	-
Chumilis13342	49.6172928365587	61.1982718911522	78.1166717361625	219.599284894785	69.4743926592727	227.142576350689	162.221950796107	182.252634787774	213.066139755738	Chumilis13342	GWHBCKI00000004	9365267	9369046	-	1407	protein_coding	- && sp|Q8TWR2|G3PP_METKA Glyceraldehyde 3-phosphate phosphatase OS=Methanopyrus kandleri (strain AV19 / DSM 6324 / JCM 9639 / NBRC 100938) OX=190192 GN=MK0970 PE=3 SV=2 && PF13419:Haloacid dehalogenase-like hydrolase	C3H
Chumilis02530	1.33730367144233	1.6532059665389	3.92514546990366	20.0843790051784	243.031115329119	652.545989671177	189.29047904653	64.0069697928831	86.3700078480041	Chumilis02530	GWHBCKI00000001	16104558	16105031	+	474	protein_coding	- && - && -	-
Chumilis01368	109.921027817802	129.749655203916	77.7866542204454	113.46006955617	209.051263767389	157.318140342678	199.539463157081	134.036185332817	130.864940894613	Chumilis01368	GWHBCKI00000001	9294007	9295782	-	351	protein_coding	- && sp|Q02921|NO93_SOYBN Early nodulin-93 OS=Glycine max OX=3847 PE=2 SV=1 && PF03386:Early nodulin 93 ENOD93 protein	-
Chumilis21922	378.005656473383	124.50475595666	624.115664728808	86.3829571023178	5.094032669121	18.1391992723631	9.73170260440959	6.18887708678538	7.67784220283427	Chumilis21922	GWHBCKI00000007	5150292	5151991	-	873	protein_coding	- && sp|Q9XF89|CB5_ARATH Chlorophyll a-b binding protein CP26, chloroplastic OS=Arabidopsis thaliana OX=3702 GN=LHCB5 PE=1 SV=1 && PF00504:Chlorophyll A-B binding protein	ERF
Chumilis11449	261.365618425889	163.056817591004	237.265851655192	70.5254638977435	129.722032428154	101.222690007353	162.774559857486	37.6334267482051	94.547232680999	Chumilis11449	GWHBCKI00000003	25148716	25151396	-	1217	protein_coding	- && sp|Q948P6|FRI3_SOYBN Ferritin-3, chloroplastic OS=Glycine max OX=3847 PE=2 SV=1 && PF00210:Ferritin-like domain	B3
Chumilis24877	360.78605729121	215.664967433536	352.129750738983	18.7098007335632	28.2501707793769	207.200081263654	28.9352963725705	9.73493639056512	32.9553168637288	Chumilis24877	GWHBCKI00000008	3856875	3857207	+	333	protein_coding	- && - && -	-
Chumilis15304	49.8098833576399	46.6410720224829	42.0819746978796	133.835454128292	229.452122245912	238.751476388628	218.589641265892	147.990056445261	146.563993917664	Chumilis15304	GWHBCKI00000004	22483314	22487391	+	1858	protein_coding	- && sp|Q9C5U3|PRS8A_ARATH 26S proteasome regulatory subunit 8 homolog A OS=Arabidopsis thaliana OX=3702 GN=RPT6A PE=1 SV=1 && PF16450:Proteasomal ATPase OB C-terminal domain|PF17862:AAA+ lid domain|PF00004:ATPase family associated with various cellular activities (AAA)	WRKY
Chumilis00715	72.0411855918703	66.7283941048709	82.837391466981	158.785267734134	188.553380112275	182.642217682756	168.731447142169	201.470392355509	131.739513460985	Chumilis00715	GWHBCKI00000001	5195344	5195553	+	210	protein_coding	- && - && -	-
Chumilis02088	74.9713012113207	67.5046635386743	56.7485454667994	158.118985418135	259.810546454292	240.499509081961	185.423290364641	110.639655688351	99.433751472378	Chumilis02088	GWHBCKI00000001	13311312	13312727	-	1027	protein_coding	- && sp|Q96473|VATL_KALDA V-type proton ATPase 16 kDa proteolipid subunit OS=Kalanchoe daigremontiana OX=23013 PE=2 SV=1 && PF00137:ATP synthase subunit C	C2H2
Chumilis19260	60.5619688149997	63.7112998524759	76.0403181319234	181.593274115984	188.109822753053	222.903285425225	162.779620850828	115.416947956342	180.258129679281	Chumilis19260	GWHBCKI00000006	6408161	6410473	+	471	protein_coding	- && - && PF13259:Protein of unknown function (DUF4050)	-
Chumilis23827	113.302569032636	101.275989450928	117.428406364609	158.630476090798	234.253095960691	231.884722578457	124.628744965167	60.2328840218912	108.188847572214	Chumilis23827	GWHBCKI00000007	19669084	19671242	-	345	protein_coding	- && sp|Q9SY09|SMD1B_ARATH Small nuclear ribonucleoprotein SmD1b OS=Arabidopsis thaliana OX=3702 GN=SMD1B PE=3 SV=1 && PF01423:LSM domain	MYB_related
Chumilis15580	3.53030471280011	1.12473989345173	7.59827322508335	31.5795437651999	54.7857671287534	363.895655139384	639.509887110492	73.1866906178647	74.5185521112481	Chumilis15580	GWHBCKI00000004	23763241	23765658	+	2418	protein_coding	- && sp|P26413|HSP70_SOYBN Heat shock 70 kDa protein OS=Glycine max OX=3847 GN=HSP70 PE=3 SV=1 && PF00012:Hsp70 protein	bHLH
Chumilis05928	0.10711988851097	0.292111991403652	0.353710827516033	155.909125212416	317.262210014075	159.129352443401	148.122596517307	136.744678295783	330.565366047391	Chumilis05928	GWHBCKI00000002	2568734	2569797	-	789	protein_coding	- && sp|P25317|GSTXA_TOBAC Probable glutathione S-transferase parA OS=Nicotiana tabacum OX=4097 GN=PARA PE=2 SV=1 && PF13410:Glutathione S-transferase, C-terminal domain|PF02798:Glutathione S-transferase, N-terminal domain	-
Chumilis00074	142.468230748216	116.07882387154	159.048922631164	127.940233376086	196.299656561904	183.465258878178	145.123320688098	85.9005142342594	91.4793002958471	Chumilis00074	GWHBCKI00000001	640964	644533	+	1974	protein_coding	- && sp|Q9FUM1|EF1G_PRUAV Elongation factor 1-gamma OS=Prunus avium OX=42229 PE=2 SV=1 && PF02798:Glutathione S-transferase, N-terminal domain|PF00043:Glutathione S-transferase, C-terminal domain|PF00647:Elongation factor 1 gamma, conserved domain	-
Chumilis24783	28.1800513753093	29.2617611839387	24.734074705331	99.1535929036816	234.737487823456	233.600313772298	216.673108587927	199.526814872474	181.141350685137	Chumilis24783	GWHBCKI00000008	3304479	3308419	-	1873	protein_coding	- && sp|Q9ZQ31|STY13_ARATH Serine/threonine-protein kinase STY13 OS=Arabidopsis thaliana OX=3702 GN=STY13 PE=1 SV=2 && PF07714:Protein tyrosine kinase	CAMTA
Chumilis09562	10.7820796423449	10.3572093189091	2.71804209144316	220.272840085221	251.670974276195	324.564282507106	137.972158712888	112.949299010532	175.695179985693	Chumilis09562	GWHBCKI00000003	6512799	6521046	-	2430	protein_coding	- && sp|Q8RWN2|ZIF1_ARATH Protein ZINC INDUCED FACILITATOR 1 OS=Arabidopsis thaliana OX=3702 GN=ZIF1 PE=1 SV=2 && PF07690:Major Facilitator Superfamily	G2-like
Chumilis06347	231.128256593383	83.5873635104173	556.073493466172	32.2331210026209	118.85765879487	101.093011776025	64.1122007636577	32.20094781129	23.1037450851391	Chumilis06347	GWHBCKI00000002	5083655	5086558	+	2904	protein_coding	- && sp|Q8VY27|E70H1_ARATH Exocyst complex component EXO70H1 OS=Arabidopsis thaliana OX=3702 GN=EXO70H1 PE=1 SV=1 && PF03081:Exo70 exocyst complex subunit	WRKY
Chumilis14640	79.6141452398666	100.748316549076	53.2838497539421	151.947265248601	152.638696041897	187.433422565125	216.613007777265	158.000766529829	141.962902145034	Chumilis14640	GWHBCKI00000004	19123469	19124589	+	474	protein_coding	- && sp|Q39255|SKP1A_ARATH SKP1-like protein 1A OS=Arabidopsis thaliana OX=3702 GN=SKP1A PE=1 SV=1 && PF03931:Skp1 family, tetramerisation domain|PF01466:Skp1 family, dimerisation domain	Nin-like
Chumilis15199	132.048520244481	177.337517393258	97.8391857397769	199.37163661685	116.288671167247	89.3032845987476	194.087828888041	114.070829931671	121.32174373297	Chumilis15199	GWHBCKI00000004	21982079	21984134	+	1034	protein_coding	- && sp|A9PCL4|PRX2_POPTR Peroxiredoxin-2 OS=Populus trichocarpa OX=3694 PE=1 SV=1 && PF08534:Redoxin	ZF-HD
Chumilis23896	79.4641138285471	110.085416207172	34.15922470629	209.845558167887	127.947969987773	81.4426734891768	152.537558215651	222.137206036783	223.761177296025	Chumilis23896	GWHBCKI00000007	19997120	20000086	-	2308	protein_coding	- && sp|Q9LYC1|GID1B_ARATH Gibberellin receptor GID1B OS=Arabidopsis thaliana OX=3702 GN=GID1B PE=1 SV=1 && PF07859:alpha/beta hydrolase fold	NAC
Chumilis02987	67.7751691064757	65.1735060924043	31.4097141101507	54.5930842948454	96.0582730040758	134.537459417988	306.025118176173	233.690469158861	248.985846373761	Chumilis02987	GWHBCKI00000001	18557299	18558767	-	1469	protein_coding	- && - && -	-
Chumilis03188	65.771476293351	58.5115071912395	57.5930845848528	124.607272885531	258.938497166425	213.09989841746	218.551527391453	114.396848668849	125.231400065362	Chumilis03188	GWHBCKI00000001	20084081	20087320	-	1188	protein_coding	- && sp|P51823|ARF2_ORYSJ ADP-ribosylation factor 2 OS=Oryza sativa subsp. japonica OX=39947 GN=ARF PE=2 SV=2 && PF00025:ADP-ribosylation factor family	GATA
Chumilis21171	6.34934317585629	6.64516791335407	5.14808786036063	35.9409577354393	166.285519374666	410.202577546792	273.724380848213	154.512847400528	177.575001003352	Chumilis21171	GWHBCKI00000006	24547032	24551144	+	3614	protein_coding	- && sp|Q9FND9|RFS5_ARATH Probable galactinol--sucrose galactosyltransferase 5 OS=Arabidopsis thaliana OX=3702 GN=RFS5 PE=1 SV=1 && PF05691:Raffinose synthase or seed imbibition protein Sip1	-
Chumilis07573	38.7741433760163	36.0129380630531	35.7217038618978	140.054743332696	205.40571571427	252.435337876735	230.237842104324	163.280362711419	132.253175347378	Chumilis07573	GWHBCKI00000002	22630777	22634049	-	1431	protein_coding	- && sp|Q9FJX3|VDAC2_ARATH Mitochondrial outer membrane protein porin 2 OS=Arabidopsis thaliana OX=3702 GN=VDAC2 PE=1 SV=1 && PF01459:Eukaryotic porin	TCP
Chumilis05914	52.1950673595332	50.3116186945008	47.7136454208524	131.851556539258	209.291221599996	198.558556852012	228.435475158558	171.466999268783	144.111988061082	Chumilis05914	GWHBCKI00000002	2501553	2506035	+	1782	protein_coding	- && sp|P85200|PRS6B_HELAN 26S proteasome regulatory subunit 6B homolog OS=Helianthus annuus OX=4232 PE=1 SV=1 && PF00004:ATPase family associated with various cellular activities (AAA)|PF16450:Proteasomal ATPase OB C-terminal domain|PF17862:AAA+ lid domain	B3
Chumilis18602	176.379524415494	97.5172956925651	204.123815037254	131.568953099518	203.10258027529	163.08399041395	106.246698474257	64.3642350660861	86.8204790892247	Chumilis18602	GWHBCKI00000006	1428156	1430790	+	1099	protein_coding	- && sp|P60040|RL72_ARATH 60S ribosomal protein L7-2 OS=Arabidopsis thaliana OX=3702 GN=RPL7B PE=1 SV=1 && PF08079:Ribosomal L30 N-terminal domain|PF00327:Ribosomal protein L30p/L7e	bHLH
Chumilis06870	379.159738356454	197.658846639093	580.095767810091	38.0561583101974	6.34683939739757	14.0984381700585	1.56387968221805	0.940996754153319	14.9611404611722	Chumilis06870	GWHBCKI00000002	10727652	10730132	+	795	protein_coding	- && sp|Q949Q5|PSAO_ARATH Photosystem I subunit O OS=Arabidopsis thaliana OX=3702 GN=PSAO PE=1 SV=1 && -	-
Chumilis24009	30.0126284028742	19.8292725191617	16.8312713066432	98.5632302644111	314.283149920568	326.702959727192	191.112965557542	132.66971004065	102.7140265124	Chumilis24009	GWHBCKI00000007	20505425	20508324	+	1332	protein_coding	- && sp|Q9LZI2|UXS2_ARATH UDP-glucuronic acid decarboxylase 2 OS=Arabidopsis thaliana OX=3702 GN=UXS2 PE=1 SV=1 && PF16363:GDP-mannose 4,6 dehydratase	B3
Chumilis24093	78.1105234233932	94.4390943525291	61.3529733754351	160.207003978866	191.22421586537	225.381208673434	169.445641936304	111.887843018015	134.935345154759	Chumilis24093	GWHBCKI00000007	20844044	20846150	-	1517	protein_coding	- && sp|Q5REM8|TM205_PONAB Transmembrane protein 205 OS=Pongo abelii OX=9601 GN=TMEM205 PE=2 SV=1 && PF13664:Domain of unknown function (DUF4149)	MYB
Chumilis17669	77.7904584154459	93.7018648884188	59.2147479456322	76.6780906142889	97.5485111108476	110.058849191538	354.13222189243	244.953471285541	110.363185192984	Chumilis17669	GWHBCKI00000005	13207830	13212930	+	2318	protein_coding	- && sp|Q9M5A9|GPT1_ARATH Glucose-6-phosphate/phosphate translocator 1, chloroplastic OS=Arabidopsis thaliana OX=3702 GN=GPT1 PE=1 SV=1 && PF03151:Triose-phosphate Transporter family	HB-other
Chumilis17461	116.698063870427	113.342186391933	101.240314333695	103.786102910545	164.716618394833	177.174684452716	175.545494328976	131.676812464521	140.155302574384	Chumilis17461	GWHBCKI00000005	11314335	11318032	+	1325	protein_coding	- && sp|Q9SEU6|TRXM4_ARATH Thioredoxin M4, chloroplastic OS=Arabidopsis thaliana OX=3702 GN=At3g15360 PE=2 SV=2 && PF00085:Thioredoxin	GeBP
Chumilis21055	35.9077630900804	31.085443709487	36.9534673174754	141.397642732278	250.575897348089	308.286047358642	180.596966321138	120.117601084118	119.060507018982	Chumilis21055	GWHBCKI00000006	23980636	23982721	-	1557	protein_coding	- && sp|O64740|SC13B_ARATH Protein transport protein SEC13 homolog B OS=Arabidopsis thaliana OX=3702 GN=SEC13B PE=1 SV=1 && -	-
Chumilis01410	0	0.0293600460149658	0.0296260979734766	14.8576315185805	13.9992927936876	30.0624705220896	695.486928708193	347.733263384063	120.46042505038	Chumilis01410	GWHBCKI00000001	9555104	9557341	+	1570	protein_coding	- && sp|O48723|PLP2_ARATH Patatin-like protein 2 OS=Arabidopsis thaliana OX=3702 GN=PLP2 PE=1 SV=1 && PF01734:Patatin-like phospholipase	-
novel.330	4.0934446284833	2.3638601150511	1.98773392386147	29.110530987503	195.163242747877	283.289835589143	395.536805666404	187.319121198336	123.189028767748	-	GWHBCKI00000003	734370	736145	+	351	-	- && - && -	-
Chumilis08487	146.24779814495	160.682389684956	102.165031632414	84.1979086842346	112.095284731974	116.835395709472	159.865710704076	148.032237864875	191.240955792453	Chumilis08487	GWHBCKI00000002	27592009	27595954	+	1593	protein_coding	- && sp|Q9XF98|CALR_PRUAR Calreticulin OS=Prunus armeniaca OX=36596 PE=2 SV=1 && PF00262:Calreticulin family	ERF
Chumilis15389	95.5867063766294	93.0769920301369	96.7580894351393	130.688901058194	185.957072734489	200.746553964534	124.287211780521	153.28949445725	140.316190140813	Chumilis15389	GWHBCKI00000004	22849280	22852063	+	1508	protein_coding	- && sp|Q9XI36|MBD10_ARATH Methyl-CpG-binding domain-containing protein 10 OS=Arabidopsis thaliana OX=3702 GN=MBD10 PE=1 SV=1 && PF01429:Methyl-CpG binding domain	-
Chumilis11544	51.2295228914844	49.5322004370904	56.8763907919224	137.723827926113	160.614386026069	159.112890076667	234.66083222896	177.69017801637	190.568559852113	Chumilis11544	GWHBCKI00000003	25589751	25591561	+	1140	protein_coding	- && sp|Q9ZVH8|RDO2_ARATH Transcription elongation factor TFIIS OS=Arabidopsis thaliana OX=3702 GN=TFIIS PE=1 SV=1 && PF07500:Transcription factor S-II (TFIIS), central domain|PF01096:Transcription factor S-II (TFIIS)|PF08711:TFIIS helical bundle-like domain	-
Chumilis09720	142.578398256626	107.686640880665	154.778860501529	125.366147872654	206.041999644948	205.656116425624	111.68358175158	66.1123765012022	92.606923326849	Chumilis09720	GWHBCKI00000003	12102647	12104188	+	821	protein_coding	- && sp|P49215|RS17_SOLLC 40S ribosomal protein S17 OS=Solanum lycopersicum OX=4081 GN=RPS17 PE=2 SV=3 && PF00833:Ribosomal S17	G2-like
Chumilis04470	225.009554233944	256.758753286142	131.480752745315	124.170054384178	63.5780906852376	52.0905294893849	125.873451834667	113.562762519695	118.456863428945	Chumilis04470	GWHBCKI00000001	35534055	35534510	-	456	protein_coding	- && - && -	-
Chumilis24501	117.637548187842	80.9850639416124	118.06292328322	123.368084536393	226.458452660411	206.548861998111	141.141067057955	92.9621115938811	103.004425296328	Chumilis24501	GWHBCKI00000008	1922505	1924976	+	1267	protein_coding	- && sp|Q9FNR1|RBG3_ARATH Glycine-rich RNA-binding protein 3, mitochondrial OS=Arabidopsis thaliana OX=3702 GN=RBG3 PE=1 SV=1 && PF00076:RNA recognition motif. (a.k.a. RRM, RBD, or RNP domain)	G2-like
Chumilis13800	115.641886537933	59.0965028762774	132.794334623766	115.859423666158	253.31145416714	222.930502862789	155.456346704657	59.5299007600972	95.0547772548117	Chumilis13800	GWHBCKI00000004	14028463	14030997	-	1131	protein_coding	- && sp|O65731|RS5_CICAR 40S ribosomal protein S5 (Fragment) OS=Cicer arietinum OX=3827 GN=RPS5 PE=2 SV=1 && PF00177:Ribosomal protein S7p/S5e	-
Chumilis04931	23.8637906922791	30.5042242787844	33.6991055409478	52.090726625873	155.02772194087	252.63442537383	337.027570633301	174.799372542353	149.980935542839	Chumilis04931	GWHBCKI00000001	39597768	39601850	+	1020	protein_coding	- && sp|Q8CIB6|TM230_MOUSE Transmembrane protein 230 OS=Mus musculus OX=10090 GN=Tmem230 PE=1 SV=1 && PF05915:Eukaryotic protein of unknown function (DUF872)	-
Chumilis06272	78.5105071698559	68.2627298994918	76.7760119462859	184.108567547703	223.11659407037	176.276671221963	126.467985829158	112.866371643849	163.214354533634	Chumilis06272	GWHBCKI00000002	4627770	4629601	+	1414	protein_coding	- && sp|Q84Y18|CXIP4_ARATH CAX-interacting protein 4 OS=Arabidopsis thaliana OX=3702 GN=CXIP4 PE=1 SV=2 && PF13917:Zinc knuckle	-
Chumilis10752	3.80329164158198	4.28886446091662	2.38631778720273	143.070820102657	204.990050481157	247.05558681913	230.548162674117	233.46265846885	139.112191592195	Chumilis10752	GWHBCKI00000003	21129951	21135738	+	2300	protein_coding	- && sp|Q99089|CPRF1_PETCR Common plant regulatory factor 1 OS=Petroselinum crispum OX=4043 GN=CPRF1 PE=2 SV=1 && PF00170:bZIP transcription factor|PF07777:G-box binding protein MFMR|PF16596:Disordered region downstream of MFMR	bZIP
Chumilis08055	146.75432022998	105.566965451386	146.319423087996	88.9566907248206	169.410752889525	217.143719659207	160.06862510332	69.0790759804196	101.882467871702	Chumilis08055	GWHBCKI00000002	25338651	25340153	+	734	protein_coding	- && sp|Q9LMK0|R35A1_ARATH 60S ribosomal protein L35a-1 OS=Arabidopsis thaliana OX=3702 GN=RPL35AA PE=3 SV=1 && PF01247:Ribosomal protein L35Ae	-
Chumilis11874	87.3703940376036	83.1459831824329	67.5538585046441	107.484582642964	176.005936383223	211.10567913217	174.988023022697	163.410864305902	133.084972723873	Chumilis11874	GWHBCKI00000003	27163367	27165868	-	1585	protein_coding	- && - && -	MIKC_MADS
Chumilis11520	27.4754288100632	12.3890876763663	59.8874381330228	16.5859509984154	109.163287905838	576.170527545679	200.849120961998	99.4335961520429	102.15838415045	Chumilis11520	GWHBCKI00000003	25490989	25492160	-	1172	protein_coding	- && - && -	-
Chumilis03449	101.052306404215	122.898376759751	129.322981023697	99.3595738121428	165.071024342078	188.979274984564	126.664302298048	136.923582245255	133.481627001116	Chumilis03449	GWHBCKI00000001	22082411	22085514	-	1375	protein_coding	- && - && -	CAMTA
Chumilis07858	82.6901846398004	89.88011806496	76.6606949320756	114.601951809612	207.771834545315	180.037528949508	183.081511593719	129.522307529295	138.950523264194	Chumilis07858	GWHBCKI00000002	24361072	24363768	+	2035	protein_coding	- && - && -	-
Chumilis03965	0.428878173385429	1.88684977722025	1.4476297670125	153.288865737803	215.306857310434	443.211194076264	180.821604308963	103.986083577766	101.637750880017	Chumilis03965	GWHBCKI00000001	31010839	31018430	+	2956	protein_coding	- && sp|A7MAS5|75L17_MALDO Phloretin 4'-O-glucosyltransferase OS=Malus domestica OX=3750 GN=UGT75L17 PE=1 SV=1 && PF00201:UDP-glucoronosyl and UDP-glucosyl transferase	FAR1
Chumilis03638	74.9451575781348	75.6051599297679	58.2697061508992	142.850879136728	193.426230523097	232.925435730679	174.44332636233	130.537305253299	118.265780856974	Chumilis03638	GWHBCKI00000001	26568957	26572774	-	1448	protein_coding	- && sp|Q9SRR0|PEX13_ARATH Peroxisomal membrane protein 13 OS=Arabidopsis thaliana OX=3702 GN=PEX13 PE=1 SV=1 && -	Nin-like
Chumilis11075	109.383700302733	85.076161632691	89.586081405777	113.896122526025	127.410664997079	155.619740832251	259.295190344179	136.842914901953	122.270399491174	Chumilis11075	GWHBCKI00000003	23077939	23080448	-	933	protein_coding	- && sp|Q9FT52|ATP5H_ARATH ATP synthase subunit d, mitochondrial OS=Arabidopsis thaliana OX=3702 GN=At3g52300 PE=1 SV=3 && PF05873:ATP synthase D chain, mitochondrial (ATP5H)	LBD
Chumilis09479	23.2558586577245	23.4900863788847	21.5924101844386	31.7208508520701	141.092190396077	186.574004401257	352.468822153426	256.907441346984	159.867949951162	Chumilis09479	GWHBCKI00000003	5455424	5463879	+	1719	protein_coding	- && sp|A0A3G9HB50|ALT8_ALTAL Cytochrome P450 monooxygenase ALT8 OS=Alternaria alternata OX=5599 GN=ALT8 PE=3 SV=1 && PF00067:Cytochrome P450	bHLH
Chumilis07597	92.3245938729613	117.144694626165	60.5352673959516	92.3101672295387	93.852977959741	213.595047390583	231.496955303332	122.848510073472	171.71222605843	Chumilis07597	GWHBCKI00000002	22831513	22833483	-	1088	protein_coding	- && sp|O64818|Y2309_ARATH Uncharacterized protein At2g23090 OS=Arabidopsis thaliana OX=3702 GN=At2g23090 PE=1 SV=1 && -	-
Chumilis21795	16.3438249946115	25.2151420251271	13.0587125850116	86.6892998028197	171.041943082409	200.643573693705	216.552746177912	265.973125635116	200.192105159382	Chumilis21795	GWHBCKI00000007	3277342	3288784	-	4349	protein_coding	- && sp|Q9SQI2|GIGAN_ARATH Protein GIGANTEA OS=Arabidopsis thaliana OX=3702 GN=GI PE=1 SV=2 && -	-
Chumilis05282	404.378350525539	368.098291193199	384.180144590014	16.9182626634773	5.06001855751774	12.3681860598516	1.49219932698988	0.291199851908092	2.45561559520045	Chumilis05282	GWHBCKI00000001	42096897	42101790	-	2569	protein_coding	- && sp|Q9SS87|SEOB_ARATH Protein SIEVE ELEMENT OCCLUSION B OS=Arabidopsis thaliana OX=3702 GN=SEOB PE=1 SV=1 && PF14577:Sieve element occlusion C-terminus|PF14576:Sieve element occlusion N-terminus	bHLH
Chumilis19070	351.547497681362	204.501052399187	456.832829340308	54.0862919605846	8.78323491504263	30.0146764513072	13.5809213619645	12.4682069925315	60.2075878749919	Chumilis19070	GWHBCKI00000006	4825085	4826416	+	740	protein_coding	- && sp|P22179|PSAH_SPIOL Photosystem I reaction center subunit VI, chloroplastic OS=Spinacia oleracea OX=3562 GN=PSAH PE=1 SV=1 && PF03244:Photosystem I reaction centre subunit VI	CPP
Chumilis11291	59.8937648358198	93.5840589413012	55.3082545818772	187.494428863445	115.024946311199	218.639149264586	192.965788352877	132.935081864651	133.607947242145	Chumilis11291	GWHBCKI00000003	24244860	24247648	+	1687	protein_coding	- && sp|O22287|GMPP1_ARATH Mannose-1-phosphate guanylyltransferase 1 OS=Arabidopsis thaliana OX=3702 GN=CYT1 PE=1 SV=1 && PF00132:Bacterial transferase hexapeptide (six repeats)|PF00483:Nucleotidyl transferase	-
Chumilis00525	74.4503588018083	84.3284628242548	89.3918680638836	137.428739750279	151.384349693622	171.368141660556	172.594060080437	151.456605810916	155.768246605843	Chumilis00525	GWHBCKI00000001	3937153	3943805	+	2867	protein_coding	- && sp|P37116|NCPR_VIGRR NADPH--cytochrome P450 reductase OS=Vigna radiata var. radiata OX=3916 PE=1 SV=1 && PF00667:FAD binding domain|PF00258:Flavodoxin|PF00175:Oxidoreductase NAD-binding domain	FAR1
Chumilis24777	0.450432903288133	0.513658556976946	0.901414221286014	14.5858125625699	61.4474810056232	157.679653218774	399.117968583899	337.801422006958	215.44664603703	Chumilis24777	GWHBCKI00000008	3292002	3294065	+	2064	protein_coding	- && sp|O80742|PUB19_ARATH U-box domain-containing protein 19 OS=Arabidopsis thaliana OX=3702 GN=PUB19 PE=2 SV=1 && PF04564:U-box domain|PF00514:Armadillo/beta-catenin-like repeat	bZIP
Chumilis00710	5.66020359524923	7.34691809161824	7.90474927109882	42.9754511958548	59.121554978077	261.735172656903	338.078240879689	256.946022803361	207.739825951655	Chumilis00710	GWHBCKI00000001	5140705	5146706	-	2083	protein_coding	- && sp|Q9Y7K5|YGI3_SCHPO Uncharacterized WD repeat-containing protein C2A9.03 OS=Schizosaccharomyces pombe (strain 972 / ATCC 24843) OX=284812 GN=SPBC2A9.03 PE=4 SV=2 && -	C3H
Chumilis04516	13.069046806064	18.3802184456014	9.95489601868579	42.7485756691545	222.775194312986	258.227028447558	263.924132346276	191.296613825758	165.951004140511	Chumilis04516	GWHBCKI00000001	35785161	35787543	+	1911	protein_coding	- && sp|Q9FGZ4|WRK48_ARATH Probable WRKY transcription factor 48 OS=Arabidopsis thaliana OX=3702 GN=WRKY48 PE=2 SV=1 && PF03106:WRKY DNA -binding domain	WRKY
Chumilis01837	148.681968029191	80.4001891376358	176.93914938249	151.630945399754	187.3316519474	169.561369461126	93.4577689684696	101.781281571686	76.4419979702353	Chumilis01837	GWHBCKI00000001	11956960	11959517	-	735	protein_coding	- && sp|P52032|GPX1_ARATH Phospholipid hydroperoxide glutathione peroxidase 1, chloroplastic OS=Arabidopsis thaliana OX=3702 GN=GPX1 PE=2 SV=2 && PF00255:Glutathione peroxidase	GATA
Chumilis20922	74.2742720927003	65.1922029943027	50.9598926092975	90.5162633167518	155.80426152823	168.318260425607	238.281158316902	169.774716170636	171.565327947581	Chumilis20922	GWHBCKI00000006	23339645	23343520	-	2071	protein_coding	- && sp|P55217|CGS1_ARATH Cystathionine gamma-synthase 1, chloroplastic OS=Arabidopsis thaliana OX=3702 GN=CGS1 PE=1 SV=3 && PF01053:Cys/Met metabolism PLP-dependent enzyme	-
Chumilis02734	18.6788234974602	16.5966740526197	12.8629950791491	71.3216060887081	168.419006068645	165.637980368576	347.35057539739	223.870726927756	159.625726680249	Chumilis02734	GWHBCKI00000001	17243842	17252711	+	3880	protein_coding	- && sp|O80402|DCAM_NICSY S-adenosylmethionine decarboxylase proenzyme OS=Nicotiana sylvestris OX=4096 GN=SAMDC1 PE=2 SV=1 && PF01536:Adenosylmethionine decarboxylase	-
Chumilis08638	124.035621493523	117.289176885035	115.124871849059	96.9042381595473	200.838842669164	156.025681089123	126.891263205008	108.195702710454	137.670842895192	Chumilis08638	GWHBCKI00000002	28339890	28340928	+	663	protein_coding	- && sp|Q9LIN3|RZ1A_ARATH Glycine-rich RNA-binding protein RZ1A OS=Arabidopsis thaliana OX=3702 GN=RZ1A PE=1 SV=1 && PF00076:RNA recognition motif. (a.k.a. RRM, RBD, or RNP domain)|PF00098:Zinc knuckle	NF-YA
Chumilis17324	82.2894009724101	63.4997295814953	77.1833468573728	99.6254026609652	178.972069534412	194.126909898733	233.335587616274	141.356722509266	110.278859400314	Chumilis17324	GWHBCKI00000005	10442796	10445934	+	1650	protein_coding	- && sp|P83373|MDHM_FRAAN Malate dehydrogenase, mitochondrial OS=Fragaria ananassa OX=3747 GN=MMDHI PE=1 SV=1 && PF00056:lactate/malate dehydrogenase, NAD binding domain|PF02866:lactate/malate dehydrogenase, alpha/beta C-terminal domain	GRAS
Chumilis23221	141.189005444504	133.194474699284	149.939182303469	134.006528383362	124.825599086812	129.698536786742	130.848532247652	118.949560963231	116.733156553288	Chumilis23221	GWHBCKI00000007	16457276	16461624	-	1856	protein_coding	- && sp|Q9SAR5|AKR2A_ARATH Ankyrin repeat domain-containing protein 2A OS=Arabidopsis thaliana OX=3702 GN=AKR2A PE=1 SV=2 && PF12796:Ankyrin repeats (3 copies)|PF17830:STI1 domain	-
Chumilis16703	81.2865372088615	61.6767727201712	26.8128108630979	176.205214052216	23.5741913503924	331.036002294766	180.530557480996	112.22222524465	184.909547598127	Chumilis16703	GWHBCKI00000005	6110270	6111898	+	994	protein_coding	- && sp|Q9SA16|P2A09_ARATH Protein PHLOEM PROTEIN 2-LIKE A9 OS=Arabidopsis thaliana OX=3702 GN=PP2A9 PE=2 SV=1 && PF14299:Phloem protein 2	NF-X1
Chumilis15557	83.0933668443846	90.2597362610976	66.2647518192211	160.855570563643	152.1013331118	119.809292669718	183.270209124256	171.645449497569	150.757755332678	Chumilis15557	GWHBCKI00000004	23681397	23685984	+	2077	protein_coding	- && sp|Q42876|AMPL2_SOLLC Leucine aminopeptidase 2, chloroplastic OS=Solanum lycopersicum OX=4081 GN=LAPA2 PE=2 SV=1 && PF02789:Cytosol aminopeptidase family, N-terminal domain|PF00883:Cytosol aminopeptidase family, catalytic domain	HSF
Chumilis11541	361.294490952005	160.936079815655	366.423326790314	35.8066876107848	57.4440433843579	31.9121559970795	80.7569155225836	27.9459811901568	49.9930897947354	Chumilis11541	GWHBCKI00000003	25579734	25582159	-	1392	protein_coding	- && sp|K4BIZ9|WRK70_SOLLC WRKY DNA-binding transcription factor 70 OS=Solanum lycopersicum OX=4081 GN=WRKY70 PE=2 SV=1 && PF03106:WRKY DNA -binding domain	WRKY
Chumilis03304	315.088776093615	197.523145315748	365.968036553806	62.3566608142062	26.5660890319486	28.179263612362	38.3566447590821	36.4319239781771	99.8842106811075	Chumilis03304	GWHBCKI00000001	20880266	20881440	+	1175	protein_coding	- && sp|P80470|PSBY_SPIOL Photosystem II core complex proteins psbY, chloroplastic OS=Spinacia oleracea OX=3562 GN=PSBY PE=1 SV=2 && PF06298:Photosystem II protein Y (PsbY)	-
Chumilis05867	59.0908487259585	80.907767569359	74.0233174786157	157.048418696851	178.539776368398	162.593720885679	155.664143179746	155.367065327495	146.312248506073	Chumilis05867	GWHBCKI00000002	2180367	2185567	+	2247	protein_coding	- && sp|Q9Y7K5|YGI3_SCHPO Uncharacterized WD repeat-containing protein C2A9.03 OS=Schizosaccharomyces pombe (strain 972 / ATCC 24843) OX=284812 GN=SPBC2A9.03 PE=4 SV=2 && -	C3H
Chumilis14863	92.759132242088	187.716416756443	104.779084604951	70.0449249052415	158.8591930381	242.857901194532	136.463752089533	78.5635654475697	96.9911911607702	Chumilis14863	GWHBCKI00000004	20306340	20309197	-	1769	protein_coding	- && sp|Q9LMA8|TI10A_ARATH Protein TIFY 10A OS=Arabidopsis thaliana OX=3702 GN=TIFY10A PE=1 SV=1 && PF06200:tify domain|PF09425:Divergent CCT motif	-
Chumilis14049	135.708233974546	77.9418077565064	126.451387210279	120.360419991942	205.498873492009	210.682058504718	151.099286601623	57.4273206261027	83.2484165709363	Chumilis14049	GWHBCKI00000004	15771770	15773575	+	757	protein_coding	- && sp|P41099|RLA2_PARAR 60S acidic ribosomal protein P2 OS=Parthenium argentatum OX=35935 PE=3 SV=1 && PF00428:60s Acidic ribosomal protein	-
Chumilis08960	38.2970338909297	48.73614721578	44.9383158505493	127.852253950258	187.967968699939	228.953098364464	196.421659045252	163.212292923068	127.66176872277	Chumilis08960	GWHBCKI00000002	29852158	29852541	+	384	protein_coding	- && - && PF04398:Protein of unknown function, DUF538	FAR1
Chumilis04999	80.0911387698115	15.5411228840593	52.0701703629412	52.4125517701825	202.394967018955	246.888316527324	232.22557470187	176.922020663254	104.431441738474	Chumilis04999	GWHBCKI00000001	40101147	40104662	+	1222	protein_coding	- && sp|Q8L730|SDI2_ARATH Protein SULFUR DEFICIENCY-INDUCED 2 OS=Arabidopsis thaliana OX=3702 GN=At1g04770 PE=2 SV=1 && -	-
Chumilis10684	125.027583002119	102.015840611457	100.435327252906	115.508964071667	152.958426991213	153.367699069109	160.050540748542	117.14271573482	134.36953541844	Chumilis10684	GWHBCKI00000003	20732341	20735430	-	1764	protein_coding	- && sp|Q9LMM6|BPS1_ARATH Protein BPS1, chloroplastic OS=Arabidopsis thaliana OX=3702 GN=BPS1 PE=2 SV=1 && PF05633:Protein BYPASS1-related	-
Chumilis15848	230.425748615446	184.48738091613	149.763910319065	128.917286167506	99.7196878001593	130.175105208686	88.715011719368	74.8156309928484	73.5423210646125	Chumilis15848	GWHBCKI00000005	902143	904565	+	1301	protein_coding	- && sp|O65398|GLX1_ARATH Lactoylglutathione lyase GLX1 OS=Arabidopsis thaliana OX=3702 GN=GLX1 PE=1 SV=1 && PF00903:Glyoxalase/Bleomycin resistance protein/Dioxygenase superfamily	-
Chumilis05502	149.435028934737	92.4724727575952	176.000161889649	97.3994463288739	188.826120650611	178.717471205753	125.68028995603	57.2783413316431	94.4503038389677	Chumilis05502	GWHBCKI00000001	43432518	43434874	-	981	protein_coding	- && sp|Q9FKC0|R13A4_ARATH 60S ribosomal protein L13a-4 OS=Arabidopsis thaliana OX=3702 GN=RPL13AD PE=2 SV=1 && PF00572:Ribosomal protein L13	bHLH
Chumilis22848	0.527136748660011	1.40553844678714	0.322335230896454	229.767866731685	123.510536862003	107.388692811301	139.506900376934	235.136155895188	319.686307300842	Chumilis22848	GWHBCKI00000007	14403972	14407324	-	1443	protein_coding	- && sp|Q9C7Z9|SCP18_ARATH Serine carboxypeptidase-like 18 OS=Arabidopsis thaliana OX=3702 GN=SCPL18 PE=2 SV=2 && PF00450:Serine carboxypeptidase	C3H
Chumilis16059	0.376974094715233	0.226158784423934	0.0207461970643882	84.3461183457101	349.979890227721	99.755141218941	222.556401163466	169.579478988519	229.762056765928	Chumilis16059	GWHBCKI00000005	1973824	1976065	-	2242	protein_coding	- && sp|P43309|PPO_MALDO Polyphenol oxidase, chloroplastic OS=Malus domestica OX=3750 PE=1 SV=1 && PF12143:Protein of unknown function (DUF_B2219)|PF12142:Polyphenol oxidase middle domain|PF00264:Common central domain of tyrosinase	bZIP
Chumilis20838	137.388675791381	85.4942718299983	141.791238880964	125.561472722943	210.527977239947	168.13777086149	112.590971772301	73.9480745052543	100.419981251677	Chumilis20838	GWHBCKI00000006	22947039	22948728	+	888	protein_coding	- && sp|Q9SGA6|RS191_ARATH 40S ribosomal protein S19-1 OS=Arabidopsis thaliana OX=3702 GN=RPS19A PE=2 SV=1 && PF01090:Ribosomal protein S19e	NAC
Chumilis06426	10.6743671601494	10.1547831586019	15.7189173342318	54.3845352478489	166.603138331135	298.640196747244	253.938796438593	204.59172412197	140.294477304324	Chumilis06426	GWHBCKI00000002	5612944	5619019	-	867	protein_coding	- && sp|Q9NCL8|PITP1_DICDI Phosphatidylinositol transfer protein 1 OS=Dictyostelium discoideum OX=44689 GN=pitA PE=1 SV=1 && PF02121:Phosphatidylinositol transfer protein	LBD
Chumilis05900	80.6291570763722	70.4226554793554	25.6055027736177	14.2069423765841	111.208920687373	164.872909836724	429.769188291827	146.330552011766	111.445024789972	Chumilis05900	GWHBCKI00000002	2403332	2406719	+	1891	protein_coding	- && sp|Q2QYH7|C14C2_ORYSJ Cytochrome P450 714C2 OS=Oryza sativa subsp. japonica OX=39947 GN=CYP714C2 PE=2 SV=1 && PF00067:Cytochrome P450	bHLH
Chumilis07646	88.0391583699533	130.853789140505	52.6641460805687	218.875383677194	102.408264834667	79.3564362294526	154.47207395532	187.926598148301	138.331250967114	Chumilis07646	GWHBCKI00000002	23154892	23155443	+	552	protein_coding	- && sp|O23160|MYB73_ARATH Transcription factor MYB73 OS=Arabidopsis thaliana OX=3702 GN=MYB73 PE=1 SV=1 && PF00249:Myb-like DNA-binding domain	MYB
Chumilis03748	2.58727322556597	1.88143968340801	0.632829575759977	4.91647743357878	74.7581281839781	112.621206614032	462.002771936892	412.779641929614	79.7947171794562	Chumilis03748	GWHBCKI00000001	28098380	28098673	+	294	protein_coding	- && - && -	ARF
Chumilis20228	246.834711097543	171.038411880141	125.094721608348	70.3196826585926	166.363872844258	51.3847333633253	155.558131780742	66.7339170084591	98.0644578549335	Chumilis20228	GWHBCKI00000006	19386175	19390844	-	1755	protein_coding	- && sp|Q8S4Y1|THIC1_ARATH Acetyl-CoA acetyltransferase, cytosolic 1 OS=Arabidopsis thaliana OX=3702 GN=AAT1 PE=1 SV=1 && PF00108:Thiolase, N-terminal domain|PF02803:Thiolase, C-terminal domain	NF-YB
Chumilis15148	8.29378239597317	6.8927509896817	8.11441287796905	86.4875401834777	170.775522610318	245.69819516893	207.859584553998	212.33498928091	202.871890443059	Chumilis15148	GWHBCKI00000004	21717388	21717708	-	321	protein_coding	- && - && -	-
Chumilis06312	94.4181056404521	60.6981458176885	86.8120336491953	129.503432920326	174.486304411672	210.504590683202	175.562008775522	112.842580639676	102.604405489104	Chumilis06312	GWHBCKI00000002	4843915	4847701	-	2036	protein_coding	- && sp|Q8L773|THO4A_ARATH THO complex subunit 4A OS=Arabidopsis thaliana OX=3702 GN=ALY1 PE=1 SV=1 && PF00076:RNA recognition motif. (a.k.a. RRM, RBD, or RNP domain)|PF13865:C-terminal duplication domain of Friend of PRMT1	NF-YA
Chumilis14971	414.194089733928	167.121671969571	440.067953203828	61.2225687784619	11.7152015809869	9.62545750393901	11.8272864094687	11.0069407240004	19.0538553780651	Chumilis14971	GWHBCKI00000004	20831544	20831981	+	438	protein_coding	- && - && PF06596:Photosystem II reaction centre X protein (PsbX)	-
Chumilis11609	69.7169677564156	70.3117266788673	59.7076209078768	115.918334681152	174.091423050202	196.448849723526	184.062566481024	126.460419575597	148.870296906167	Chumilis11609	GWHBCKI00000003	25885000	25888471	+	1262	protein_coding	- && sp|Q05737|YPTM2_MAIZE GTP-binding protein YPTM2 OS=Zea mays OX=4577 GN=YPTM2 PE=2 SV=1 && PF00071:Ras family	WOX
Chumilis10232	92.0558201985326	82.4000898381473	201.380433886286	75.6497064109286	235.166511312851	293.250388236537	81.366366648433	54.7231458326778	27.3184528158736	Chumilis10232	GWHBCKI00000003	17772354	17779116	+	1323	protein_coding	- && sp|Q9SZA4|CDC21_ARATH Cell division cycle 20.1, cofactor of APC complex OS=Arabidopsis thaliana OX=3702 GN=CDC20-1 PE=1 SV=1 && PF00400:WD domain, G-beta repeat	WRKY
Chumilis11264	35.0308581175837	39.46543716863	22.0586309264906	128.748739098053	208.109341826216	217.048146198472	145.291489572831	162.850050514697	183.665151347032	Chumilis11264	GWHBCKI00000003	24098208	24100695	+	1029	protein_coding	- && sp|Q9M2S7|FK201_ARATH Peptidyl-prolyl cis-trans isomerase FKBP20-1 OS=Arabidopsis thaliana OX=3702 GN=FKBP20-1 PE=1 SV=1 && PF00254:FKBP-type peptidyl-prolyl cis-trans isomerase	-
Chumilis25524	2.68866475353882	1.02008901230421	3.05583161323931	240.218004077252	295.124237891155	164.268889676069	120.87486710477	131.062756767966	182.552083017584	Chumilis25524	GWHBCKI00000008	10009375	10012009	-	1446	protein_coding	- && sp|Q06611|PIP12_ARATH Aquaporin PIP1-2 OS=Arabidopsis thaliana OX=3702 GN=PIP1-2 PE=1 SV=1 && PF00230:Major intrinsic protein	ERF
Chumilis15567	45.6642141257605	40.1237323846823	37.4033264469287	109.922172313574	214.136835916161	202.754134503943	205.804917751805	147.504414131297	136.230523211473	Chumilis15567	GWHBCKI00000004	23721200	23726001	-	2941	protein_coding	- && sp|Q9U5L1|SRPRA_DROME Signal recognition particle receptor subunit alpha homolog OS=Drosophila melanogaster OX=7227 GN=SrpRalpha PE=1 SV=2 && PF00448:SRP54-type protein, GTPase domain|PF02881:SRP54-type protein, helical bundle domain|PF04086:Signal recognition particle, alpha subunit, N-terminal	-
Chumilis22065	46.3361218861397	44.2680101425949	40.5292554213818	119.630437902668	155.242631212044	174.430842203932	284.241273131936	148.897311129957	125.381166322632	Chumilis22065	GWHBCKI00000007	8552005	8554864	+	1337	protein_coding	- && sp|P93784|14335_SOLTU 14-3-3-like protein 16R OS=Solanum tuberosum OX=4113 PE=2 SV=1 && PF00244:14-3-3 protein	NAC
Chumilis21279	61.7650462008934	58.6130584390011	68.2023120139809	112.919043515136	170.062255403029	182.582165357654	217.54683436569	118.408758230959	148.297729097669	Chumilis21279	GWHBCKI00000006	25047971	25051405	-	1484	protein_coding	- && sp|Q9FKS5|CYC1B_ARATH Cytochrome c1 2, heme protein, mitochondrial OS=Arabidopsis thaliana OX=3702 GN=CYC1-2 PE=1 SV=1 && PF02167:Cytochrome C1 family	-
Chumilis10748	39.7960790199316	44.8299881658666	44.7255242332778	105.705696694449	211.924434545519	178.820077584611	226.202846138391	139.986513193174	145.745875515974	Chumilis10748	GWHBCKI00000003	21108878	21112789	+	2368	protein_coding	- && sp|Q9FPW6|POB1_ARATH BTB/POZ domain-containing protein POB1 OS=Arabidopsis thaliana OX=3702 GN=POB1 PE=1 SV=2 && PF07707:BTB And C-terminal Kelch|PF00651:BTB/POZ domain	-
Chumilis11897	75.6392769093965	75.1212271245243	66.985233421509	108.782734239739	140.577606389034	203.845763288074	231.474154460694	102.877341734151	132.275004106514	Chumilis11897	GWHBCKI00000003	27258527	27261787	+	1704	protein_coding	- && sp|Q0JL44|SGT1_ORYSJ Protein SGT1 homolog OS=Oryza sativa subsp. japonica OX=39947 GN=SGT1 PE=1 SV=1 && PF05002:SGS domain|PF04969:CS domain	ERF
Chumilis00858	40.3169257410587	48.2470573810484	0.780305177113232	19.4863598152136	236.040376595126	542.641138708748	134.213044062565	82.0906990901416	32.1616498555718	Chumilis00858	GWHBCKI00000001	6119690	6121269	-	1371	protein_coding	- && sp|Q9ZSA8|DLO1_ARATH Protein DMR6-LIKE OXYGENASE 1 OS=Arabidopsis thaliana OX=3702 GN=DLO1 PE=1 SV=1 && PF03171:2OG-Fe(II) oxygenase superfamily|PF14226:non-haem dioxygenase in morphine synthesis N-terminal	C3H
Chumilis05433	148.505674333064	107.943397777357	168.591189013545	110.115617384858	216.725069836281	157.756190254987	87.70100767854	56.1134867802679	82.2279945697866	Chumilis05433	GWHBCKI00000001	43005959	43008114	-	951	protein_coding	- && sp|P34788|RS18_ARATH 40S ribosomal protein S18 OS=Arabidopsis thaliana OX=3702 GN=RPS18A PE=1 SV=1 && PF00416:Ribosomal protein S13/S18	Dof
Chumilis00871	321.619622548064	177.466798137461	329.245407528522	43.0785143404265	26.0635341839861	81.2831317301274	33.1789176032482	76.4914603589431	46.0775376653919	Chumilis00871	GWHBCKI00000001	6216367	6218035	-	840	protein_coding	- && sp|P54773|PSBS_SOLLC Photosystem II 22 kDa protein, chloroplastic OS=Solanum lycopersicum OX=4081 GN=PSBS PE=3 SV=1 && PF00504:Chlorophyll A-B binding protein	-
Chumilis23699	20.4250847418292	11.4277862437001	45.8346596168406	67.7032849344719	226.630574584192	155.741663168155	410.758700179246	110.482167517154	85.290382749904	Chumilis23699	GWHBCKI00000007	18976060	18976539	-	480	protein_coding	- && sp|P98188|C94A2_VICSA Cytochrome P450 94A2 OS=Vicia sativa OX=3908 GN=CYP94A2 PE=2 SV=1 && PF00067:Cytochrome P450	B3
Chumilis10860	2.98071143696224	3.56595962748322	0.793736754579493	138.41472269105	162.674703545954	206.241031432522	136.374667225957	341.185368441817	141.818115428762	Chumilis10860	GWHBCKI00000003	21783983	21786837	-	879	protein_coding	- && sp|Q9FZ45|Y1686_ARATH Uncharacterized membrane protein At1g16860 OS=Arabidopsis thaliana OX=3702 GN=At1g16860 PE=1 SV=1 && -	HD-ZIP
Chumilis04183	213.641690977753	158.101905988606	138.062319111635	97.2464166699251	109.163673991088	92.082798161473	125.123303476933	108.409630464163	92.13769086081	Chumilis04183	GWHBCKI00000001	33406102	33407549	+	756	protein_coding	- && sp|Q9ZS91|MSRB5_ARATH Peptide methionine sulfoxide reductase B5 OS=Arabidopsis thaliana OX=3702 GN=MSRB5 PE=1 SV=1 && PF01641:SelR domain	STAT
Chumilis18698	68.8644958860956	72.6025427290923	55.5292576200811	124.365055724415	170.164568104394	193.496643019249	173.592122474284	134.197044304065	140.510072431364	Chumilis18698	GWHBCKI00000006	2177539	2180960	-	1852	protein_coding	- && sp|O64982|PRS7_PRUPE 26S proteasome regulatory subunit 7 OS=Prunus persica OX=3760 GN=RPT1 PE=2 SV=1 && PF00004:ATPase family associated with various cellular activities (AAA)|PF17862:AAA+ lid domain	WRKY
Chumilis05199	118.964913637362	10.6158808803204	30.7267524012185	568.51124259532	13.9943407976516	103.139658389214	191.202062511182	52.3916576655868	42.0166835201629	Chumilis05199	GWHBCKI00000001	41513532	41513861	-	330	protein_coding	- && - && -	-
Chumilis06569	27.7642331323215	15.9646204871567	26.9640427932512	77.1074064693372	202.854091916577	174.742738835819	261.885920065822	193.764554599653	148.447093804507	Chumilis06569	GWHBCKI00000002	6877624	6882334	-	2691	protein_coding	- && sp|Q9FJH6|AB1F_ARATH ABC transporter F family member 1 OS=Arabidopsis thaliana OX=3702 GN=ABCF1 PE=2 SV=1 && PF00005:ABC transporter|PF12848:ABC transporter	-
Chumilis13910	306.155361062155	203.374835839387	409.234073459677	62.2883095949322	38.0794485829225	28.5844294662921	34.9179900756005	17.2786140363905	28.6939978570217	Chumilis13910	GWHBCKI00000004	14830772	14832821	-	813	protein_coding	- && sp|Q96291|BAS1A_ARATH 2-Cys peroxiredoxin BAS1, chloroplastic OS=Arabidopsis thaliana OX=3702 GN=BAS1 PE=1 SV=2 && PF10417:C-terminal domain of 1-Cys peroxiredoxin|PF00578:AhpC/TSA family	-
Chumilis08196	57.1476765799651	64.8659032302625	64.2987764049391	111.189030222479	193.193349981869	144.539805820309	177.670077606093	167.654910892778	147.897855767845	Chumilis08196	GWHBCKI00000002	26054652	26060509	-	3826	protein_coding	- && sp|P93028|UBE11_ARATH Ubiquitin-activating enzyme E1 1 OS=Arabidopsis thaliana OX=3702 GN=UBA1 PE=1 SV=1 && PF00899:ThiF family|PF16190:Ubiquitin-activating enzyme E1 FCCH domain|PF09358:Ubiquitin fold domain|PF16191:Ubiquitin-activating enzyme E1 four-helix bundle|PF10585:Ubiquitin-activating enzyme active site	GRAS
Chumilis01544	21.9823476473653	26.2863177433531	18.7763154402162	171.20287957824	127.210806416171	91.8464209279484	150.672255688814	180.386561394247	338.337851579633	Chumilis01544	GWHBCKI00000001	10387781	10389823	-	1957	protein_coding	- && sp|Q9STX2|VEP1_ARATH 3-oxo-Delta(4,5)-steroid 5-beta-reductase OS=Arabidopsis thaliana OX=3702 GN=VEP1 PE=1 SV=1 && -	-
Chumilis24132	9.76498075306574	10.7331178397871	11.0156887971765	68.7518835433935	144.389989135969	167.055765224001	159.194332658189	306.176627961796	249.355634176293	Chumilis24132	GWHBCKI00000008	101660	108801	-	2259	protein_coding	- && - && PF03097:BRO1-like domain	-
Chumilis08450	14.0089532352453	15.4494216520463	33.5785207989831	118.324476616367	179.209148926629	216.943499324944	155.808594574441	219.22389560231	173.840883168777	Chumilis08450	GWHBCKI00000002	27406418	27410594	+	2733	protein_coding	- && sp|Q9FXA8|INVA_ARATH Alkaline/neutral invertase A, mitochondrial OS=Arabidopsis thaliana OX=3702 GN=INVA PE=1 SV=1 && PF12899:Alkaline and neutral invertase	-
Chumilis08128	338.629502628318	164.382931169182	324.359972017437	104.23276893461	26.7997473492632	93.3042895900374	19.2639810089377	27.8421892451608	26.587343500643	Chumilis08128	GWHBCKI00000002	25711512	25713054	-	1436	protein_coding	- && sp|Q07473|CB4A_ARATH Chlorophyll a-b binding protein CP29.1, chloroplastic OS=Arabidopsis thaliana OX=3702 GN=LHCB4.1 PE=1 SV=1 && PF00504:Chlorophyll A-B binding protein	ERF
Chumilis02617	145.984931697086	156.881068601445	163.588243145249	115.922523563206	102.689954464249	128.535072766015	102.625901778888	104.531432361628	102.054740777647	Chumilis02617	GWHBCKI00000001	16537875	16539805	+	528	protein_coding	- && - && PF00582:Universal stress protein family	ERF
Chumilis07708	235.061554919567	137.291707567463	282.034399702236	122.287682334654	75.3768835434112	72.3064495605413	59.8592255777474	44.8157269879111	93.6097470016055	Chumilis07708	GWHBCKI00000002	23541778	23544584	+	1762	protein_coding	- && sp|Q9ZUU4|CP29B_ARATH RNA-binding protein CP29B, chloroplastic OS=Arabidopsis thaliana OX=3702 GN=CP29B PE=1 SV=1 && PF00076:RNA recognition motif. (a.k.a. RRM, RBD, or RNP domain)	NF-YA
Chumilis02178	106.900960252181	76.8368521744335	122.320839900653	119.76348868731	133.230000175467	181.932432372074	146.264225583114	114.569379783004	119.824393767649	Chumilis02178	GWHBCKI00000001	13856771	13860011	-	1348	protein_coding	- && - && PF01918:Alba	-
Chumilis11799	134.01724661528	132.886467319586	117.385598010126	128.298446699952	127.991696033594	101.53399746086	147.637508818881	107.663510526022	123.792908993628	Chumilis11799	GWHBCKI00000003	26791294	26793519	-	1033	protein_coding	- && sp|Q9M2Z4|MSBP2_ARATH Membrane steroid-binding protein 2 OS=Arabidopsis thaliana OX=3702 GN=MSBP2 PE=1 SV=1 && PF00173:Cytochrome b5-like Heme/Steroid binding domain	-
Chumilis26234	105.722995072753	136.942753042819	98.2795712982147	108.793803146677	154.891399895671	109.375024509095	107.184825630006	157.153227704426	140.598089059832	Chumilis26234	GWHBCKI00000008	15735819	15742482	-	2780	protein_coding	- && sp|Q6Z8C8|CDKF4_ORYSJ Cyclin-dependent kinase F-4 OS=Oryza sativa subsp. japonica OX=39947 GN=CDKF-4 PE=2 SV=1 && PF00069:Protein kinase domain	WRKY
Chumilis04964	63.9800539145677	41.3824502914302	51.9199441641899	125.863816813789	226.139487772821	242.092389153693	162.5208297207	93.7152813164131	110.074373410184	Chumilis04964	GWHBCKI00000001	39829539	39830252	+	714	protein_coding	- && sp|Q9ASY8|TOM71_ARATH Mitochondrial import receptor subunit TOM7-1 OS=Arabidopsis thaliana OX=3702 GN=TOM7-1 PE=1 SV=1 && -	-
Chumilis11588	32.7881758744797	81.114253341104	57.4638438678262	110.251224617813	148.762207777985	97.1708511266701	213.3332432605	175.926804166464	200.861516326661	Chumilis11588	GWHBCKI00000003	25804682	25807291	+	1236	protein_coding	- && sp|Q38946|DHE2_ARATH Glutamate dehydrogenase 2 OS=Arabidopsis thaliana OX=3702 GN=GDH2 PE=1 SV=1 && PF02812:Glu/Leu/Phe/Val dehydrogenase, dimerisation domain|PF00208:Glutamate/Leucine/Phenylalanine/Valine dehydrogenase	-
Chumilis14294	89.0302778937005	83.9428379678669	107.132160389413	129.397585701729	161.868834601957	129.66974403011	147.272449784577	142.414893982087	126.810756322716	Chumilis14294	GWHBCKI00000004	17347226	17352384	+	2107	protein_coding	- && sp|Q75H77|SAPKA_ORYSJ Serine/threonine-protein kinase SAPK10 OS=Oryza sativa subsp. japonica OX=39947 GN=SAPK10 PE=1 SV=1 && PF00069:Protein kinase domain	NAC
Chumilis15878	89.1730527784628	66.8653878217715	84.5590469652897	100.34567715302	176.622034842544	222.526724557938	134.076802944582	137.002898584601	106.259798596923	Chumilis15878	GWHBCKI00000005	1049062	1052005	-	2115	protein_coding	- && sp|Q9ZS97|AB8I_ARATH UPF0051 protein ABCI8, chloroplastic OS=Arabidopsis thaliana OX=3702 GN=ABCI8 PE=2 SV=1 && PF01458:Uncharacterized protein family (UPF0051)	-
Chumilis03767	66.2851297073412	46.9349751894469	54.8969039025878	93.7123152937781	205.069942305419	245.58455705476	195.293786107091	93.6410560321156	115.234534323905	Chumilis03767	GWHBCKI00000001	28450510	28454284	+	1043	protein_coding	- && sp|Q06652|GPX4_CITSI Probable phospholipid hydroperoxide glutathione peroxidase OS=Citrus sinensis OX=2711 GN=CSA PE=1 SV=1 && PF00255:Glutathione peroxidase	GATA
Chumilis01297	36.630491869942	64.3608726922126	24.3188360635335	70.965110611969	107.171850412396	175.832018088721	267.143054824679	224.889765456924	142.204007617427	Chumilis01297	GWHBCKI00000001	8885039	8888874	-	1817	protein_coding	- && sp|P46644|AAT3_ARATH Aspartate aminotransferase 3, chloroplastic OS=Arabidopsis thaliana OX=3702 GN=ASP3 PE=1 SV=1 && PF00155:Aminotransferase class I and II	-
Chumilis22062	47.2760947673677	75.8698862580234	13.7402283081793	106.149545396621	148.921324295073	145.521686622725	169.981425936633	194.175068145172	211.304239631318	Chumilis22062	GWHBCKI00000007	8475622	8481249	-	2830	protein_coding	- && sp|H9BZ66|ABCG1_PETHY ABC transporter G family member 1 OS=Petunia hybrida OX=4102 GN=ABCG1 PE=2 SV=1 && -	MYB
Chumilis00208	118.883166400987	90.7732047713827	131.192628310064	163.230380782221	170.884951854247	116.466107236907	107.601058516264	103.186476716529	110.436939782317	Chumilis00208	GWHBCKI00000001	1517201	1524951	+	2179	protein_coding	- && - && PF11891:Protein RETICULATA-related	-
Chumilis04477	81.9679275203551	78.6979020740219	71.964517437006	115.793950836758	173.596332913389	155.224912248372	151.697029838091	129.796467855346	151.603793958073	Chumilis04477	GWHBCKI00000001	35573456	35576173	+	1674	protein_coding	- && sp|Q9LSP7|UBC32_ARATH Ubiquitin-conjugating enzyme E2 32 OS=Arabidopsis thaliana OX=3702 GN=UBC32 PE=2 SV=1 && PF00179:Ubiquitin-conjugating enzyme	ERF
Chumilis14572	294.625579324913	354.634011049115	272.48220703635	97.8820498087525	10.4848458462629	5.16418608454299	23.3383632413726	25.7835890539794	25.7708718182326	Chumilis14572	GWHBCKI00000004	18785755	18787202	-	1354	protein_coding	- && sp|P40267|H1_SOLPN Histone H1 OS=Solanum pennellii OX=28526 PE=2 SV=1 && PF00538:linker histone H1 and H5 family	MYB_related
Chumilis02039	5.57143330580003	18.5757067249911	12.6117267318434	80.0958191881126	249.755275097945	277.789231888342	337.109437469168	89.7380072099281	37.760625601165	Chumilis02039	GWHBCKI00000001	13073152	13073994	-	402	protein_coding	- && sp|Q43636|TRXH_RICCO Thioredoxin H-type OS=Ricinus communis OX=3988 PE=3 SV=1 && PF00085:Thioredoxin	bHLH
Chumilis08331	363.66830830533	272.649661767992	447.996808051611	0.0349039980071516	7.18663626396676	2.23226176792519	0.834370331155377	11.6998581022354	1.33451372445457	Chumilis08331	GWHBCKI00000002	26781406	26787396	+	2856	protein_coding	- && sp|C0LGD7|Y1684_ARATH Probable LRR receptor-like serine/threonine-protein kinase At1g06840 OS=Arabidopsis thaliana OX=3702 GN=At1g06840 PE=1 SV=2 && PF13855:Leucine rich repeat|PF08263:Leucine rich repeat N-terminal domain|PF00069:Protein kinase domain	FAR1
Chumilis07749	71.3308850049967	59.6094159201092	50.4284346042288	98.8900679445695	185.06787890847	222.669757407134	198.342048158232	118.348437926206	102.337252750772	Chumilis07749	GWHBCKI00000002	23764042	23766319	+	689	protein_coding	- && - && -	S1Fa-like
Chumilis24772	25.0345012711392	34.6221640530772	50.1715850702974	79.6170562067288	80.9579714094681	94.9095058751916	249.443325467977	255.627962212114	236.195564347641	Chumilis24772	GWHBCKI00000008	3255941	3261287	-	3636	protein_coding	- && sp|Q9LRA7|TPS9_ARATH Probable alpha,alpha-trehalose-phosphate synthase [UDP-forming] 9 OS=Arabidopsis thaliana OX=3702 GN=TPS9 PE=2 SV=1 && PF02358:Trehalose-phosphatase|PF00982:Glycosyltransferase family 20	-
Chumilis15263	23.3024970486235	22.632484047504	24.3240420897864	94.0093452147435	180.135689620492	307.587939383821	163.026051358704	172.763030843638	117.10789097486	Chumilis15263	GWHBCKI00000004	22270666	22274973	-	1721	protein_coding	- && sp|F4IUE7|COV1_ARATH Protein CONTINUOUS VASCULAR RING 1 OS=Arabidopsis thaliana OX=3702 GN=COV1 PE=1 SV=2 && PF04367:Protein of unknown function (DUF502)	BES1
Chumilis07740	41.2203000851985	33.7654404430148	39.1711339056307	96.1054202973473	131.514764364404	243.366217169075	269.10407896617	134.934754314258	115.588322105724	Chumilis07740	GWHBCKI00000002	23720425	23722540	+	2116	protein_coding	- && sp|P0CH04|UBI1P_PETCR Polyubiquitin OS=Petroselinum crispum OX=4043 GN=PCUBI4-1 PE=2 SV=1 && PF00240:Ubiquitin family	FAR1
Chumilis25135	57.5288783453089	56.1900485355295	69.5084380165393	96.9296541559062	176.192398526993	124.080503860409	177.660670496488	185.356353976022	160.838375037781	Chumilis25135	GWHBCKI00000008	5322131	5328784	-	3653	protein_coding	- && sp|Q8VZG7|TSN1_ARATH Ribonuclease TUDOR 1 OS=Arabidopsis thaliana OX=3702 GN=TSN1 PE=1 SV=1 && PF00567:Tudor domain|PF00565:Staphylococcal nuclease homologue	-
Chumilis00234	37.5245690991713	39.5767488959312	27.1646017892341	119.687059171961	216.354707618015	186.582408657958	145.944152804973	185.324803047851	145.727833837704	Chumilis00234	GWHBCKI00000001	1697714	1698802	+	1089	protein_coding	- && - && PF07800:Protein of unknown function (DUF1644)	CPP
Chumilis15597	156.550701411829	97.8432534577671	184.081445992388	89.3504993533708	210.608501822208	146.16028341286	95.8682653578207	48.3716391683496	74.2845960443019	Chumilis15597	GWHBCKI00000004	23858678	23861355	+	897	protein_coding	- && sp|Q6UNT2|RL5_CUCSA 60S ribosomal protein L5 OS=Cucumis sativus OX=3659 GN=RPL5 PE=2 SV=1 && PF14204:Ribosomal L18 C-terminal region|PF17144:Ribosomal large subunit proteins 60S L5, and 50S L18	-
Chumilis04869	20.168041080993	34.6272325856275	23.3240275294381	119.275577375811	153.407899579721	143.806648691296	197.919848778935	199.984836692083	209.9263102153	Chumilis04869	GWHBCKI00000001	39071538	39077433	+	3099	protein_coding	- && sp|Q80XQ2|TBCD5_MOUSE TBC1 domain family member 5 OS=Mus musculus OX=10090 GN=Tbc1d5 PE=1 SV=2 && -	-
Chumilis19104	67.5473296975904	52.8767644746981	61.885790552709	66.1559291435555	132.146034703768	180.633318989806	291.336056243328	114.677844172314	134.405698283005	Chumilis19104	GWHBCKI00000006	5010986	5016428	+	3419	protein_coding	- && sp|Q9S7C0|HSP7O_ARATH Heat shock 70 kDa protein 14 OS=Arabidopsis thaliana OX=3702 GN=HSP70-14 PE=1 SV=1 && PF00012:Hsp70 protein	LBD
Chumilis02146	229.196368783448	213.633557712323	165.906248976894	55.514164648901	62.3234442115381	50.7001871851859	119.360349636813	83.7687865668217	121.234689920748	Chumilis02146	GWHBCKI00000001	13667109	13672194	-	2953	protein_coding	- && sp|P35016|ENPL_CATRO Endoplasmin homolog OS=Catharanthus roseus OX=4058 GN=HSP90 PE=2 SV=1 && PF00183:Hsp90 protein|PF02518:Histidine kinase-, DNA gyrase B-, and HSP90-like ATPase	bZIP
Chumilis01000	122.286680261161	85.0717784559599	131.897140433439	106.782837136516	201.765797042447	194.843965726358	100.543075188384	67.0069393684058	88.1695380212405	Chumilis01000	GWHBCKI00000001	7006699	7008727	-	913	protein_coding	- && sp|Q9M5M1|RS11_EUPES 40S ribosomal protein S11 OS=Euphorbia esula OX=3993 GN=RPS11 PE=2 SV=1 && PF00366:Ribosomal protein S17|PF16205:Ribosomal_S17 N-terminal	MIKC_MADS
Chumilis03547	63.8138778690343	68.2986726098692	45.7036821493576	224.521309642464	89.5150828494476	161.963608174026	187.858898640067	117.755288262797	138.888542420954	Chumilis03547	GWHBCKI00000001	23034192	23035891	+	1092	protein_coding	- && - && -	ERF
Chumilis25511	137.076307633458	114.487255121065	161.833673943198	125.918928389589	129.567486959043	97.9314840122017	106.268613023904	101.349752746308	123.480060279251	Chumilis25511	GWHBCKI00000008	9937894	9941821	+	1596	protein_coding	- && sp|Q8H0S9|PSA_ARATH Puromycin-sensitive aminopeptidase OS=Arabidopsis thaliana OX=3702 GN=MPA1 PE=2 SV=1 && PF17432:Domain of unknown function (DUF3458_C) ARM repeats|PF01433:Peptidase family M1 domain|PF11940:Domain of unknown function (DUF3458) Ig-like fold	-
Chumilis00367	53.860520691115	59.1744522512369	38.8083707932315	100.450280105269	176.747713422965	228.287751937186	191.641222254627	123.917149250926	121.95259013172	Chumilis00367	GWHBCKI00000001	2672253	2676405	-	1304	protein_coding	- && sp|Q9LPN5|VP601_ARATH Vacuolar protein sorting-associated protein 60.1 OS=Arabidopsis thaliana OX=3702 GN=VPS60-1 PE=1 SV=1 && PF03357:Snf7	-
Chumilis00663	39.3506638185185	36.8514353903651	41.9617043372071	114.370718424827	170.076383726299	190.508327205027	187.105381845587	149.975995221992	163.647306124395	Chumilis00663	GWHBCKI00000001	4855715	4858679	+	1860	protein_coding	- && sp|Q9SA00|APRL4_ARATH 5'-adenylylsulfate reductase-like 4 OS=Arabidopsis thaliana OX=3702 GN=APRL4 PE=2 SV=1 && PF00085:Thioredoxin	C2H2
Chumilis11057	46.9822836776415	56.9233905888007	38.6727714174157	55.6524532576622	227.374346333101	201.90685668206	203.436395750578	124.458491796339	138.261090067283	Chumilis11057	GWHBCKI00000003	22978171	22980938	-	1673	protein_coding	- && - && -	-
Chumilis15868	76.9850573975809	70.1038067896558	30.8587584607598	36.4410393212067	161.585545624983	193.043369708282	230.877778100506	152.883069829872	140.201601174666	Chumilis15868	GWHBCKI00000005	1002730	1004384	-	1655	protein_coding	- && - && PF04520:Senescence regulator	-
Chumilis02539	104.553651759494	99.0687800564194	186.387729019414	17.3940356855856	139.653379520354	218.834441575641	170.683541069036	71.1683054567681	84.0592469076709	Chumilis02539	GWHBCKI00000001	16144304	16145965	-	1662	protein_coding	- && - && PF14009:Domain of unknown function (DUF4228)	-
Chumilis05361	0.722372581497053	0.350201498526088	0.397546784772293	169.456424284977	192.239448849032	217.472066134788	156.93562314376	172.320961473227	179.603862610728	Chumilis05361	GWHBCKI00000001	42584548	42585777	+	1053	protein_coding	- && sp|P11432|ELI_PEA Early light-induced protein, chloroplastic OS=Pisum sativum OX=3888 PE=2 SV=1 && PF00504:Chlorophyll A-B binding protein	HSF
Chumilis04367	81.8015257504715	62.6076618278868	83.7936938542448	145.335892949665	215.9040784372	193.701625726025	128.284695577031	77.1504679689093	98.1972795535463	Chumilis04367	GWHBCKI00000001	34878499	34880816	+	1058	protein_coding	- && sp|Q9LUQ6|RL192_ARATH 60S ribosomal protein L19-2 OS=Arabidopsis thaliana OX=3702 GN=RPL19B PE=2 SV=1 && PF01280:Ribosomal protein L19e	-
Chumilis03202	176.718601528052	261.215383386764	74.2387740921323	33.2381655406975	162.972070048601	71.4116606805891	168.883033950919	44.9085015956542	92.8228670364147	Chumilis03202	GWHBCKI00000001	20153246	20157694	+	1738	protein_coding	- && sp|O22718|ACLA2_ARATH ATP-citrate synthase alpha chain protein 2 OS=Arabidopsis thaliana OX=3702 GN=ACLA-2 PE=2 SV=1 && PF08442:ATP-grasp domain|PF16114:ATP citrate lyase citrate-binding	-
Chumilis06413	133.372337695688	84.9348071894053	135.170639522398	111.025739438748	214.028674809469	158.59459771976	98.8104072364392	49.696909705681	97.0053424534565	Chumilis06413	GWHBCKI00000002	5537646	5539391	-	756	protein_coding	- && sp|P46297|RS23_FRAAN 40S ribosomal protein S23 OS=Fragaria ananassa OX=3747 GN=RPS23 PE=2 SV=1 && PF00164:Ribosomal protein S12/S23	MYB
Chumilis20113	35.0670740511544	44.5393136867539	49.1624470105433	187.419152776072	202.435717445636	203.920621772243	201.166671534823	89.1421268804993	69.5026708418396	Chumilis20113	GWHBCKI00000006	18611988	18613409	+	1422	protein_coding	- && sp|Q2V6K0|UFOG6_FRAAN UDP-glucose flavonoid 3-O-glucosyltransferase 6 OS=Fragaria ananassa OX=3747 GN=GT6 PE=1 SV=1 && PF00201:UDP-glucoronosyl and UDP-glucosyl transferase	CO-like
Chumilis21963	12.1639044223145	18.2934962785954	2.04292277162986	85.9252661340855	138.510436260853	214.688855656867	332.030055119389	194.080273028843	81.0206290973689	Chumilis21963	GWHBCKI00000007	6636289	6637849	-	1275	protein_coding	- && sp|F8WKW1|UGT2_GARJA 7-deoxyloganetin glucosyltransferase OS=Gardenia jasminoides OX=114476 GN=UGT85A24 PE=1 SV=1 && -	bHLH
Chumilis06087	100.557226200681	120.339870896107	90.6033969170105	109.355861881312	139.806744492164	151.095655850466	108.800870892854	118.296443080181	136.047059161665	Chumilis06087	GWHBCKI00000002	3409386	3414332	-	1536	protein_coding	- && sp|O65573|Y5872_ARATH SMR domain-containing protein At5g58720 OS=Arabidopsis thaliana OX=3702 GN=PIPC PE=1 SV=1 && PF08590:Domain of unknown function (DUF1771)	Nin-like
Chumilis16607	15.8496115097465	18.9659344310941	15.1432340767193	33.7122830475362	108.384656800401	103.626335229505	437.301089184611	188.303601643634	153.044067541726	Chumilis16607	GWHBCKI00000005	5142764	5146208	-	2061	protein_coding	- && sp|Q9SVG3|BBE21_ARATH Berberine bridge enzyme-like 21 OS=Arabidopsis thaliana OX=3702 GN=At4g20840 PE=2 SV=1 && PF08031:Berberine and berberine like|PF01565:FAD binding domain	CPP
Chumilis10749	253.951026539139	152.524670460156	267.096490492018	77.3478443628721	60.3572092343161	98.4134504780209	55.6548752353752	55.3562279040141	53.1899248115845	Chumilis10749	GWHBCKI00000003	21113299	21116238	-	955	protein_coding	- && sp|O04616|CUT1A_ARATH Protein CURVATURE THYLAKOID 1A, chloroplastic OS=Arabidopsis thaliana OX=3702 GN=CURT1A PE=1 SV=1 && PF14159:CAAD domains of cyanobacterial aminoacyl-tRNA synthetase	-
Chumilis02681	140.342144741978	141.612554045984	85.3722539079452	33.7274188964994	109.814457683394	88.0450406060046	233.714008138405	160.483772836895	80.0169412933237	Chumilis02681	GWHBCKI00000001	16872428	16875626	+	1732	protein_coding	- && sp|Q84V83|LAR_DESUN Leucoanthocyanidin reductase OS=Desmodium uncinatum OX=225101 GN=LAR PE=1 SV=1 && PF05368:NmrA-like family	bHLH
Chumilis14570	70.7348505328502	73.0481395592332	64.6443779120964	208.256464693311	136.532011373324	169.50011946343	162.361651630865	87.1105548939516	100.854785128934	Chumilis14570	GWHBCKI00000004	18767782	18769508	-	1021	protein_coding	- && sp|Q96473|VATL_KALDA V-type proton ATPase 16 kDa proteolipid subunit OS=Kalanchoe daigremontiana OX=23013 PE=2 SV=1 && PF00137:ATP synthase subunit C	C2H2
Chumilis12145	44.1895234198655	45.9899717929116	33.1780150194915	131.652458502703	209.186933815522	194.439577808464	173.072849611546	119.958724805357	120.655767132977	Chumilis12145	GWHBCKI00000003	28529915	28533283	-	1751	protein_coding	- && sp|Q9LFL3|TOL1_ARATH TOM1-like protein 1 OS=Arabidopsis thaliana OX=3702 GN=TOL1 PE=1 SV=1 && PF03127:GAT domain|PF00790:VHS domain	bHLH
Chumilis03430	278.901356600954	158.88623950809	255.121081434767	116.234296070402	37.9490840436407	117.250060038222	30.6223627553176	24.1065174815981	52.7476777775262	Chumilis03430	GWHBCKI00000001	21954277	21956085	+	1262	protein_coding	- && sp|P10708|CB12_SOLLC Chlorophyll a-b binding protein 7, chloroplastic OS=Solanum lycopersicum OX=4081 GN=CAB7 PE=3 SV=1 && PF00504:Chlorophyll A-B binding protein	ERF
Chumilis12108	150.805246040646	103.132718734069	163.67578010845	98.5851862450827	153.843324988555	149.13312228183	107.937606655296	51.3936607894042	92.8692644552884	Chumilis12108	GWHBCKI00000003	28341883	28344038	-	1268	protein_coding	- && sp|P41127|RL131_ARATH 60S ribosomal protein L13-1 OS=Arabidopsis thaliana OX=3702 GN=RPL13B PE=1 SV=1 && PF01294:Ribosomal protein L13e	-
Chumilis02938	5.79410421587476	10.5587692577467	7.79035029470041	153.661842261139	80.0442590779746	78.4296109028754	259.698078304619	219.882665188486	255.515740745033	Chumilis02938	GWHBCKI00000001	18300050	18301513	+	1218	protein_coding	- && sp|K4BWV2|NAP1_SOLLC NAC domain-containing protein 1 OS=Solanum lycopersicum OX=4081 GN=NAP1 PE=2 SV=1 && PF02365:No apical meristem (NAM) protein	NAC
Chumilis24279	53.1906081147888	51.8893154727304	50.6833777342901	120.106229394771	198.998605593948	189.422428985763	155.03274001156	128.051855598972	121.362394438283	Chumilis24279	GWHBCKI00000008	849589	858304	+	2331	protein_coding	- && sp|Q8R050|ERF3A_MOUSE Eukaryotic peptide chain release factor GTP-binding subunit ERF3A OS=Mus musculus OX=10090 GN=Gspt1 PE=1 SV=2 && PF00009:Elongation factor Tu GTP binding domain|PF03144:Elongation factor Tu domain 2|PF03143:Elongation factor Tu C-terminal domain	-
Chumilis07458	104.062285193285	111.012780653087	79.2012581962601	102.801000130563	70.0796850129315	264.496616402955	163.18107059144	80.4661136462448	93.0938367093655	Chumilis07458	GWHBCKI00000002	21824647	21825862	-	720	protein_coding	- && - && PF12734:Cysteine-rich TM module stress tolerance	-
Chumilis01859	80.7863806142052	55.2834937341732	153.38392035084	135.325998834079	112.521572589665	162.736579084624	140.33728001175	74.1698467248027	153.008685698352	Chumilis01859	GWHBCKI00000001	12063723	12065718	-	1495	protein_coding	- && sp|Q9C5T4|WRK18_ARATH WRKY transcription factor 18 OS=Arabidopsis thaliana OX=3702 GN=WRKY18 PE=1 SV=2 && PF03106:WRKY DNA -binding domain	WRKY
Chumilis22074	27.5850708364967	18.7222864597338	61.4831512485643	38.9524820407354	225.859102538104	404.320297795979	137.798287819737	64.507616715666	87.2801263586287	Chumilis22074	GWHBCKI00000007	8623846	8624948	+	1103	protein_coding	- && - && -	-
Chumilis23990	68.5882188488753	90.1537950026937	41.8290161877375	195.820574755546	148.92571307261	105.099820416863	99.3484766353743	132.177087315927	182.869558972485	Chumilis23990	GWHBCKI00000007	20427594	20435759	+	5839	protein_coding	- && sp|Q7DM58|AB4C_ARATH ABC transporter C family member 4 OS=Arabidopsis thaliana OX=3702 GN=ABCC4 PE=1 SV=2 && PF00005:ABC transporter|PF00664:ABC transporter transmembrane region	bZIP
Chumilis01908	50.851933315454	149.683131822582	0.729424576346445	6.74820359170989	128.348515052168	73.5868330859066	200.389967121641	356.166205672697	97.6596455575387	Chumilis01908	GWHBCKI00000001	12373868	12379650	+	1913	protein_coding	- && sp|O49858|C82A3_SOYBN Cytochrome P450 82A3 OS=Glycine max OX=3847 GN=CYP82A3 PE=2 SV=1 && PF00067:Cytochrome P450	MYB
Chumilis03743	75.0960192755643	61.2391378627602	86.044942840244	134.719381418127	165.407708046317	168.28448793903	148.539571169138	108.434959010091	115.055610321738	Chumilis03743	GWHBCKI00000001	27997084	28001674	+	2292	protein_coding	- && sp|B9DFG5|PTI13_ARATH PTI1-like tyrosine-protein kinase 3 OS=Arabidopsis thaliana OX=3702 GN=PTI13 PE=1 SV=1 && PF07714:Protein tyrosine kinase	GRAS
Chumilis05246	1.25429861597349	3.58138736767453	0	25.7808150797651	71.186596564416	25.4489345293166	508.312093131241	174.369861213753	252.211704989484	Chumilis05246	GWHBCKI00000001	41828575	41832286	-	2291	protein_coding	- && sp|Q8VYR4|CSLG2_ARATH Cellulose synthase-like protein G2 OS=Arabidopsis thaliana OX=3702 GN=CSLG2 PE=2 SV=1 && PF03552:Cellulose synthase	bZIP
Chumilis01542	5.47799207635265	0.938977767923074	6.63240552595109	441.94046116735	305.341542836004	22.8506796028471	38.7567034208946	20.4724880247739	214.663435235713	Chumilis01542	GWHBCKI00000001	10385094	10385633	+	540	protein_coding	- && sp|Q9STX2|VEP1_ARATH 3-oxo-Delta(4,5)-steroid 5-beta-reductase OS=Arabidopsis thaliana OX=3702 GN=VEP1 PE=1 SV=1 && -	-
Chumilis26390	153.029543084438	98.0810873602956	134.776623134951	127.312373035933	138.584792220351	147.473958776342	112.859080800561	67.1241936626406	77.550795639428	Chumilis26390	GWHBCKI00000008	17092784	17094168	-	1299	protein_coding	- && sp|Q84WM9|EF1B1_ARATH Elongation factor 1-beta 1 OS=Arabidopsis thaliana OX=3702 GN=At5g12110 PE=2 SV=2 && PF00736:EF-1 guanine nucleotide exchange domain	Dof
Chumilis11414	98.8737541610866	111.321388065558	115.228491786933	78.1857696912546	99.2282648805312	95.4269050725361	169.927956173565	163.597611021631	124.277179036949	Chumilis11414	GWHBCKI00000003	25002035	25013488	+	6002	protein_coding	- && sp|Q2QYW2|CLH2_ORYSJ Clathrin heavy chain 2 OS=Oryza sativa subsp. japonica OX=39947 GN=Os12g0104800 PE=3 SV=1 && PF01394:Clathrin propeller repeat|PF09268:Clathrin, heavy-chain linker|PF00637:Region in Clathrin and VPS|PF13838:Clathrin-H-link	bHLH
Chumilis07325	27.9404773313013	20.1743778340859	13.0468270283018	127.580981624028	372.812035779133	226.85353002871	91.3826911593499	35.5652921336383	140.086938399594	Chumilis07325	GWHBCKI00000002	20502876	20505951	+	2246	protein_coding	- && sp|A0A067XH53|AROG1_PETHY Phospho-2-dehydro-3-deoxyheptonate aldolase 1, chloroplastic OS=Petunia hybrida OX=4102 GN=DAHP1 PE=2 SV=1 && PF01474:Class-II DAHP synthetase family	-
Chumilis20081	14.2643073546321	35.1455031120487	8.05763784362638	62.6649512117273	175.937939222686	254.623678719531	173.936558633609	162.380242244741	168.411697426031	Chumilis20081	GWHBCKI00000006	18314708	18318754	+	2690	protein_coding	- && sp|Q9SKX5|PAO2_ARATH Polyamine oxidase 2 OS=Arabidopsis thaliana OX=3702 GN=PAO2 PE=1 SV=1 && PF01593:Flavin containing amine oxidoreductase	bHLH
Chumilis02988	21.3099911541631	34.9881602926473	16.9110286137752	128.375803163463	117.682704428495	94.2759547519829	194.441988250531	248.4077794633	194.54764900906	Chumilis02988	GWHBCKI00000001	18566754	18570464	-	3042	protein_coding	- && sp|Q8L736|SKI11_ARATH F-box/kelch-repeat protein SKIP11 OS=Arabidopsis thaliana OX=3702 GN=SKIP11 PE=1 SV=2 && PF01344:Kelch motif	bHLH
Chumilis00154	87.2714623729957	85.5927339913177	86.4766033791278	93.6536275962006	146.128735313811	130.190373160053	153.963742395559	134.290359772158	133.338345227041	Chumilis00154	GWHBCKI00000001	1200795	1206964	-	2578	protein_coding	- && sp|Q940G0|TMN1_ARATH Transmembrane 9 superfamily member 1 OS=Arabidopsis thaliana OX=3702 GN=TMN1 PE=1 SV=1 && PF02990:Endomembrane protein 70	-
Chumilis08540	71.8205047373031	52.9140994984514	74.7693760590967	99.9152071079512	145.796107302001	167.797002290729	191.410750388506	145.148182214173	100.449319108609	Chumilis08540	GWHBCKI00000002	27818013	27822668	-	1521	protein_coding	- && sp|O82734|PP18_ARATH Serine/threonine-protein phosphatase PP1 isozyme 8 OS=Arabidopsis thaliana OX=3702 GN=TOPP8 PE=1 SV=3 && PF17135:Ribosomal protein 60S L18 and 50S L18e|PF16891:Serine-threonine protein phosphatase N-terminal domain|PF00149:Calcineurin-like phosphoesterase	FAR1
Chumilis08216	99.0754278122688	88.2082315501896	81.8748891187085	118.686408947126	129.574430963618	131.144640118068	196.808600343065	110.499372266424	93.4604875717706	Chumilis08216	GWHBCKI00000002	26131415	26133385	-	926	protein_coding	- && sp|P81529|MIFH_TRISP Macrophage migration inhibitory factor homolog OS=Trichinella spiralis OX=6334 PE=1 SV=2 && PF01187:Macrophage migration inhibitory factor (MIF)	BES1
Chumilis16366	89.4656156194918	74.1754618222085	81.7656865699305	103.234759624785	161.975637555098	226.644754889948	145.082627560201	65.8921065744543	99.5057353658185	Chumilis16366	GWHBCKI00000005	3655832	3657241	+	632	protein_coding	- && sp|Q96499|RL44_GOSHI 60S ribosomal protein L44 OS=Gossypium hirsutum OX=3635 GN=RPL44 PE=3 SV=3 && PF00935:Ribosomal protein L44	-
Chumilis07143	86.0428564349403	62.0964973216527	69.0781851081564	105.400291969417	175.036553218092	224.540674887212	124.724385165432	123.799677356841	74.0844170740698	Chumilis07143	GWHBCKI00000002	18378371	18381898	-	942	protein_coding	- && sp|Q9XIK3|ISCAP_ARATH Iron-sulfur assembly protein IscA, chloroplastic OS=Arabidopsis thaliana OX=3702 GN=ISCA PE=2 SV=2 && PF01521:Iron-sulphur cluster biosynthesis	-
Chumilis09111	97.1085539288415	58.999958031708	157.715635944725	52.2821447227525	105.339433460073	188.56127551367	154.422567073858	103.849381499507	125.562290183112	Chumilis09111	GWHBCKI00000003	1217592	1220370	-	2779	protein_coding	- && sp|Q9LHJ8|SAP5_ARATH Zinc finger A20 and AN1 domain-containing stress-associated protein 5 OS=Arabidopsis thaliana OX=3702 GN=SAP5 PE=2 SV=1 && PF01428:AN1-like Zinc finger|PF01754:A20-like zinc finger	MYB
Chumilis01568	33.3622073822981	42.1611096053601	21.7016435454076	130.976482945778	195.737188065147	202.633195795375	154.256079133907	177.199489927048	82.445416093375	Chumilis01568	GWHBCKI00000001	10492433	10496125	-	2109	protein_coding	- && sp|Q12894|IFRD2_HUMAN Interferon-related developmental regulator 2 OS=Homo sapiens OX=9606 GN=IFRD2 PE=1 SV=3 && PF04836:Interferon-related protein conserved region|PF05004:Interferon-related developmental regulator (IFRD)	-
Chumilis13578	68.841431902107	59.6156684155643	91.6048107659185	60.1626487921802	133.445915693878	115.136377186524	236.672418748326	143.684657146139	129.229850882633	Chumilis13578	GWHBCKI00000004	12034181	12039604	-	2782	protein_coding	- && sp|Q42438|CDPK8_ARATH Calcium-dependent protein kinase 8 OS=Arabidopsis thaliana OX=3702 GN=CPK8 PE=1 SV=1 && PF00069:Protein kinase domain|PF13499:EF-hand domain pair	EIL
Chumilis22226	14.4158700700357	3.21682934375796	10.2916637471655	171.728873781324	92.6477191696382	209.370758922638	191.094573505184	270.929292612753	73.9679224158448	Chumilis22226	GWHBCKI00000007	10146221	10154887	+	2436	protein_coding	- && sp|P28475|S6PD_MALDO NADP-dependent D-sorbitol-6-phosphate dehydrogenase OS=Malus domestica OX=3750 GN=S6PDH PE=2 SV=1 && PF00248:Aldo/keto reductase family	HD-ZIP
Chumilis17095	58.853031188449	14.0783590103289	99.4415302323523	42.5120379274493	139.264974064988	235.180287960337	321.611966703011	34.1610738148646	92.3038281600664	Chumilis17095	GWHBCKI00000005	8779664	8781296	-	1421	protein_coding	- && sp|Q03666|GSTX4_TOBAC Probable glutathione S-transferase OS=Nicotiana tabacum OX=4097 PE=2 SV=1 && PF13410:Glutathione S-transferase, C-terminal domain|PF02798:Glutathione S-transferase, N-terminal domain	ERF
Chumilis04019	108.375588294962	116.839158595753	98.4687245264173	101.242683069885	163.66600847396	95.7811003772485	126.743516996171	98.7381240620675	127.137613276468	Chumilis04019	GWHBCKI00000001	31822258	31824846	-	2145	protein_coding	- && sp|P35007|SAHH_CATRO Adenosylhomocysteinase OS=Catharanthus roseus OX=4058 GN=SAHH PE=2 SV=1 && PF05221:S-adenosyl-L-homocysteine hydrolase|PF00670:S-adenosyl-L-homocysteine hydrolase, NAD binding domain	MYB_related
Chumilis12099	42.0278736349679	8.92398713223037	40.1587424224077	62.6051840976798	218.308803231646	159.740699331378	228.323686742567	115.370658510127	160.820596822626	Chumilis12099	GWHBCKI00000003	28302602	28303882	-	1281	protein_coding	- && - && -	-
Chumilis16676	76.6638686491092	84.1346784938838	50.121397192161	92.2922409914318	141.587149815021	167.69827396514	192.728505679656	110.82850660028	117.757330984255	Chumilis16676	GWHBCKI00000005	5718172	5722287	+	1173	protein_coding	- && sp|Q9SN68|RAF2B_ARATH Ras-related protein RABF2b OS=Arabidopsis thaliana OX=3702 GN=RABF2B PE=1 SV=1 && PF00071:Ras family	Trihelix
Chumilis14109	28.3202241550738	18.9093318639769	13.756786052874	55.8528012147466	126.394690574004	191.819925106469	278.09593090871	184.326834699548	133.350049037084	Chumilis14109	GWHBCKI00000004	16131923	16137883	+	2289	protein_coding	- && sp|B8BJ39|KPYC1_ORYSI Pyruvate kinase 1, cytosolic OS=Oryza sativa subsp. indica OX=39946 GN=OsI_35105 PE=3 SV=1 && -	MYB_related
Chumilis13585	42.0610610094739	56.2017223075784	19.587682824576	88.3578844097403	93.7529367162937	136.714577396579	233.185071166021	194.357344295344	165.513169261193	Chumilis13585	GWHBCKI00000004	12097993	12099788	-	1496	protein_coding	- && sp|Q93YN8|RMR41_ARATH Remorin 4.1 OS=Arabidopsis thaliana OX=3702 GN=REM4.1 PE=1 SV=1 && PF03763:Remorin, C-terminal region	-
Chumilis05920	72.826706842475	55.9616883836018	58.9479143653983	107.149604197	166.990188085533	186.256237422699	163.387057493323	98.5923643741068	118.417361714511	Chumilis05920	GWHBCKI00000002	2533862	2537451	+	1182	protein_coding	- && sp|P55871|IF2B_MALDO Eukaryotic translation initiation factor 2 subunit beta OS=Malus domestica OX=3750 PE=2 SV=2 && PF01873:Domain found in IF2B/IF5	bHLH
Chumilis08499	81.181872908824	78.7175014496514	56.8142233198531	101.911550381617	164.947079075413	168.318909902704	160.200674438489	102.880048075497	113.464365811813	Chumilis08499	GWHBCKI00000002	27630778	27635469	+	2217	protein_coding	- && sp|P38661|PDIA6_MEDSA Probable protein disulfide-isomerase A6 OS=Medicago sativa OX=3879 PE=2 SV=1 && PF07749:Endoplasmic reticulum protein ERp29, C-terminal domain|PF00085:Thioredoxin	C3H
Chumilis02943	102.521339450928	106.010034390368	111.099036082903	155.91884402087	91.4247861446407	91.4703239723435	139.777530176945	113.779561509755	113.799357648205	Chumilis02943	GWHBCKI00000001	18312500	18313731	+	507	protein_coding	- && - && PF04667:cAMP-regulated phosphoprotein/endosulfine conserved region	-
Chumilis24202	40.2180373900207	27.7358975067622	51.9154123922919	69.4859686935589	194.825803335561	362.309234302316	118.279328698439	100.455543501938	58.5909547371403	Chumilis24202	GWHBCKI00000008	442169	449457	-	6440	protein_coding	- && sp|Q9LVJ0|UVB31_ARATH UV-B-induced protein At3g17800, chloroplastic OS=Arabidopsis thaliana OX=3702 GN=At3g17800 PE=2 SV=1 && PF05542:Protein of unknown function (DUF760)	E2F/DP
Chumilis06415	27.0080345508899	39.7699872986272	22.8953916445381	89.4160455871835	132.067635447601	176.65886291366	203.735852977503	178.869675360754	149.626666728054	Chumilis06415	GWHBCKI00000002	5549749	5554526	+	2383	protein_coding	- && sp|Q9LSS4|TET4_ARATH Tetraspanin-4 OS=Arabidopsis thaliana OX=3702 GN=TET4 PE=3 SV=1 && PF00335:Tetraspanin family	-
Chumilis07720	58.08215685824	52.7615167719841	39.4734542382256	114.158142827417	153.880223456988	199.546377540782	187.468323677546	104.460837358952	110.13607429214	Chumilis07720	GWHBCKI00000002	23619602	23621600	+	892	protein_coding	- && sp|Q9SP55|VATG_CITLI V-type proton ATPase subunit G OS=Citrus limon OX=2708 GN=VATG PE=3 SV=1 && PF03179:Vacuolar (H+)-ATPase G subunit	-
Chumilis15381	22.1837348577996	11.2745286594995	13.0939320584706	74.9871976199516	216.084139227272	154.434871391437	190.9572872717	192.879002509212	140.372850846379	Chumilis15381	GWHBCKI00000004	22808327	22812375	+	3467	protein_coding	- && sp|Q708Y0|EBF2_ARATH EIN3-binding F-box protein 2 OS=Arabidopsis thaliana OX=3702 GN=EBF2 PE=1 SV=1 && PF12937:F-box-like	-
Chumilis19786	1.9702907505398	2.78531671146826	2.01249718870927	77.804018952025	193.339279564058	275.499418926754	183.640657051804	129.751202943539	148.069386109997	Chumilis19786	GWHBCKI00000006	15398251	15400931	-	2681	protein_coding	- && sp|Q9SKT1|ERF53_ARATH Ethylene-responsive transcription factor ERF053 OS=Arabidopsis thaliana OX=3702 GN=ERF053 PE=1 SV=1 && PF00847:AP2 domain	ERF
Chumilis04237	4.3184171112853	10.6406057277414	1.95218685733986	462.183837348778	55.4793893848507	79.1851105215449	103.701560907664	105.418538440503	191.084193383049	Chumilis04237	GWHBCKI00000001	33830080	33832720	-	1096	protein_coding	- && sp|B9HMP5|CSPLD_POPTR CASP-like protein 1D1 OS=Populus trichocarpa OX=3694 GN=POPTRDRAFT_820933 PE=3 SV=2 && PF04535:Domain of unknown function (DUF588)	LSD
Chumilis04745	78.1197725682706	137.199802462972	96.4961564163586	164.033622927672	58.2453039161519	86.048959708627	134.52640407771	132.297903166826	126.982630978066	Chumilis04745	GWHBCKI00000001	37757017	37762784	-	2292	protein_coding	- && sp|Q9FKK7|XYLA_ARATH Xylose isomerase OS=Arabidopsis thaliana OX=3702 GN=XYLA PE=2 SV=2 && -	MYB_related
Chumilis08834	25.7745014289695	12.7869922390103	9.1715723022115	108.964596252626	187.276787649325	176.186715786557	226.818817198611	188.690113579564	75.8137480755497	Chumilis08834	GWHBCKI00000002	29217416	29219479	-	1633	protein_coding	- && sp|Q9SPK4|PPCK1_ARATH Phosphoenolpyruvate carboxylase kinase 1 OS=Arabidopsis thaliana OX=3702 GN=PPCK1 PE=1 SV=1 && PF00069:Protein kinase domain	EIL
Chumilis23220	38.9733696993986	44.5274058406563	44.704889316187	63.3571673213896	123.253256361133	259.318572460881	189.392440669782	119.229501269689	127.850359178288	Chumilis23220	GWHBCKI00000007	16451523	16453641	-	1029	protein_coding	- && sp|Q9LPU2|URGT2_ARATH UDP-rhamnose/UDP-galactose transporter 2 OS=Arabidopsis thaliana OX=3702 GN=URGT2 PE=1 SV=1 && PF03151:Triose-phosphate Transporter family	NAC
Chumilis19425	31.2368733488796	32.5721092643626	43.8052097354818	105.660858739397	109.398715031644	118.541729306995	209.753640372867	193.46174873896	166.057575760937	Chumilis19425	GWHBCKI00000006	8199568	8204536	-	2611	protein_coding	- && sp|B8AE37|HDR1_ORYSI Protein HEADING DATE REPRESSOR 1 OS=Oryza sativa subsp. indica OX=39946 GN=HDR1 PE=3 SV=1 && -	C2H2
Chumilis06322	61.8165859100102	20.9143012079996	100.252756791966	24.6331071687761	132.168774200043	172.598170438199	269.463900905817	138.90200847878	88.7944130402407	Chumilis06322	GWHBCKI00000002	4933576	4934785	-	1210	protein_coding	- && sp|Q681X4|ZAT5_ARATH Zinc finger protein ZAT5 OS=Arabidopsis thaliana OX=3702 GN=ZAT5 PE=2 SV=1 && PF13912:C2H2-type zinc finger	C2H2
Chumilis11355	1.88962096013558	1.31165408822957	1.37510639522124	63.7495597127603	257.921895324379	212.496120297873	182.862960181306	161.512274862603	126.181185741976	Chumilis11355	GWHBCKI00000003	24562139	24565263	-	2706	protein_coding	- && - && -	-
Chumilis18637	64.929063788952	63.3471909834135	61.425976740003	102.923727327244	149.715464429007	143.20940378926	153.586781804421	133.670048142898	135.888266946603	Chumilis18637	GWHBCKI00000006	1611393	1618697	-	2386	protein_coding	- && sp|P09469|VATA_DAUCA V-type proton ATPase catalytic subunit A OS=Daucus carota OX=4039 PE=2 SV=1 && PF02874:ATP synthase alpha/beta family, beta-barrel domain|PF16886:ATPsynthase alpha/beta subunit N-term extension|PF00006:ATP synthase alpha/beta family, nucleotide-binding domain	MYB_related
Chumilis22185	45.7828940319838	52.5903645222349	38.0864681373905	72.9548260517445	168.213787301751	223.619608981852	195.669061857388	97.8214945927344	113.474721922897	Chumilis22185	GWHBCKI00000007	9808951	9811917	+	1391	protein_coding	- && sp|Q9C5C8|MSRB2_ARATH Peptide methionine sulfoxide reductase B2, chloroplastic OS=Arabidopsis thaliana OX=3702 GN=MSRB2 PE=1 SV=1 && PF01641:SelR domain	STAT
Chumilis04628	166.159504496852	104.528423577442	186.082039780121	51.6195520599038	104.420939976429	98.3630679987753	128.585521991835	100.629123620863	66.8631727194711	Chumilis04628	GWHBCKI00000001	36601044	36611005	-	1543	protein_coding	- && sp|O81155|CYSKP_SOLTU Cysteine synthase, chloroplastic/chromoplastic OS=Solanum tuberosum OX=4113 PE=2 SV=1 && PF00291:Pyridoxal-phosphate dependent enzyme	Trihelix
Chumilis23144	61.3283117980354	74.8111970126169	59.4466035396374	86.9858156066499	145.303541381493	152.609293189546	171.173503511313	141.011676326168	113.615086490551	Chumilis23144	GWHBCKI00000007	15988396	15993025	+	2708	protein_coding	- && sp|Q9SII8|DSK2B_ARATH Ubiquitin domain-containing protein DSK2b OS=Arabidopsis thaliana OX=3702 GN=DSK2B PE=1 SV=1 && PF00240:Ubiquitin family|PF00627:UBA/TS-N domain	C2H2
Chumilis02015	165.218617414273	134.866882925343	143.151185564878	86.507457511107	56.0065350276387	116.511547634674	97.2785018733978	103.031343995875	103.214601833605	Chumilis02015	GWHBCKI00000001	12936301	12940775	-	2292	protein_coding	- && sp|Q9FWS6|BBD1_ARATH Bifunctional nuclease 1 OS=Arabidopsis thaliana OX=3702 GN=BBD1 PE=2 SV=1 && PF02577:Bifunctional nuclease	bHLH
Chumilis05131	146.767075989192	107.253328060146	142.68222764126	94.9104497667039	124.879639367696	142.323180657254	84.906359051475	69.6825939702358	91.7400341224885	Chumilis05131	GWHBCKI00000001	41001427	41004465	+	1169	protein_coding	- && sp|Q9C7Y2|MORF5_ARATH Multiple organellar RNA editing factor 5, chloroplastic/mitochondrial OS=Arabidopsis thaliana OX=3702 GN=MORF5 PE=1 SV=1 && -	ERF
Chumilis03061	7.20930458376097	12.9111379605196	2.75757497531707	131.406774406569	170.938469432631	174.552650541531	143.909097678275	154.777741976253	206.402562269681	Chumilis03061	GWHBCKI00000001	19150455	19154463	-	1653	protein_coding	- && - && PF07059:Protein of unknown function (DUF1336)	-
Chumilis16026	29.6255956057129	44.3179382611482	26.6453891077626	64.7932860111845	68.262608230686	101.077355168628	165.70898871134	197.959580892938	305.532277420764	Chumilis16026	GWHBCKI00000005	1805370	1808559	+	1997	protein_coding	- && sp|Q41144|STC_RICCO Sugar carrier protein C OS=Ricinus communis OX=3988 GN=STC PE=2 SV=1 && PF00083:Sugar (and other) transporter	WOX
Chumilis19378	53.6239602707691	66.5785638684221	34.8609182611314	64.2344112512991	108.637903097735	114.198805946925	229.349894112591	156.710751824218	175.654108598535	Chumilis19378	GWHBCKI00000006	7716410	7721507	+	1465	protein_coding	- && sp|A0A059TC02|CCR1_PETHY Cinnamoyl-CoA reductase 1 OS=Petunia hybrida OX=4102 GN=CCR1 PE=1 SV=1 && PF01370:NAD dependent epimerase/dehydratase family	LBD
Chumilis14249	27.1399488646806	28.5195584832573	10.2033383485567	88.0976145936873	69.006254389101	104.009343345454	311.557898315844	209.713240880945	151.953011109726	Chumilis14249	GWHBCKI00000004	17024935	17027604	+	1828	protein_coding	- && sp|P22335|HSF24_SOLPE Heat shock factor protein HSF24 OS=Solanum peruvianum OX=4082 GN=HSF24 PE=2 SV=1 && PF00447:HSF-type DNA-binding	HSF
Chumilis25375	59.0422610268314	59.2952820223158	72.3858155048201	125.655106771159	126.143433023277	169.432595918838	135.807622602616	119.723123962376	132.397357608854	Chumilis25375	GWHBCKI00000008	6901597	6905756	+	1760	protein_coding	- && sp|O04619|ADNT1_ARATH Mitochondrial adenine nucleotide transporter ADNT1 OS=Arabidopsis thaliana OX=3702 GN=ADNT1 PE=1 SV=1 && PF00153:Mitochondrial carrier protein	MYB
Chumilis15202	22.8829266251744	19.6155867169205	20.9979110763277	135.476488801738	139.179215015556	160.748276994248	199.65239127269	170.988359579743	127.674862712716	Chumilis15202	GWHBCKI00000004	21992786	21996162	-	1699	protein_coding	- && - && -	-
Chumilis06204	0.198165514736589	0.270195030735618	0.109057382926983	122.941947081434	82.1121637658224	102.767783852781	225.979926560132	238.10913471083	224.295735945922	Chumilis06204	GWHBCKI00000002	4063869	4065958	-	1706	protein_coding	- && sp|P49598|P2C37_ARATH Protein phosphatase 2C 37 OS=Arabidopsis thaliana OX=3702 GN=PP2CA PE=1 SV=1 && PF00481:Protein phosphatase 2C	NAC
Chumilis00383	5.37079066585651	8.59462838634445	2.93803411485825	15.2866760952417	133.162791303885	222.950637631888	264.063881235405	221.783529760606	122.424771563001	Chumilis00383	GWHBCKI00000001	2782572	2785528	-	1314	protein_coding	- && sp|Q8GYB8|OPR2_ARATH 12-oxophytodienoate reductase 2 OS=Arabidopsis thaliana OX=3702 GN=OPR2 PE=1 SV=2 && PF00724:NADH:flavin oxidoreductase / NADH oxidase family	NAC
Chumilis13900	88.0544032458615	176.565512511344	92.7574744833639	267.339240008958	96.4424808938691	48.2980273423813	54.7188637728459	47.1980707220889	125.168183810912	Chumilis13900	GWHBCKI00000004	14765203	14766588	-	1386	protein_coding	- && sp|Q9SRN0|NHL1_ARATH NDR1/HIN1-like protein 1 OS=Arabidopsis thaliana OX=3702 GN=NHL1 PE=2 SV=1 && PF03168:Late embryogenesis abundant protein	bZIP
Chumilis20743	9.18009751907879	8.40804247744925	4.89346546814326	75.0775597493434	183.017949869149	106.852567492954	250.070538090259	208.773448025751	149.972607740981	Chumilis20743	GWHBCKI00000006	22428611	22432083	-	2785	protein_coding	- && sp|Q9SI52|P4KG7_ARATH Phosphatidylinositol 4-kinase gamma 7 OS=Arabidopsis thaliana OX=3702 GN=PI4KG7 PE=1 SV=2 && PF00454:Phosphatidylinositol 3- and 4-kinase	bHLH
Chumilis22941	50.3437068443708	43.395212048871	56.4310373464196	107.520375878809	181.781618396054	186.41647974358	127.926082939128	136.959374464948	104.676047523285	Chumilis22941	GWHBCKI00000007	14866469	14871351	+	2373	protein_coding	- && sp|Q93ZN9|DAPAT_ARATH LL-diaminopimelate aminotransferase, chloroplastic OS=Arabidopsis thaliana OX=3702 GN=DAP PE=1 SV=1 && PF00155:Aminotransferase class I and II	M-type_MADS
Chumilis10276	137.791899816127	110.235261450588	114.556535702914	96.403029301051	103.370896028005	142.890938035985	118.888585164538	93.4537221703658	74.7351591000865	Chumilis10276	GWHBCKI00000003	18205142	18207510	-	1078	protein_coding	- && sp|P47922|NDK1_PEA Nucleoside diphosphate kinase 1 OS=Pisum sativum OX=3888 GN=NDPK1 PE=2 SV=1 && PF00334:Nucleoside diphosphate kinase	GRAS
Chumilis19992	37.483240194558	51.7933963031168	33.6832882356193	121.825450003769	160.627950237908	131.997456644952	122.292613964592	152.440316735256	179.438521810108	Chumilis19992	GWHBCKI00000006	17748285	17753134	+	2168	protein_coding	- && sp|P49299|CYSZ_CUCMA Citrate synthase, glyoxysomal OS=Cucurbita maxima OX=3661 PE=1 SV=1 && PF00285:Citrate synthase, C-terminal domain	-
Chumilis06303	69.0686024523544	69.8939514975215	74.7902094289081	125.520890364936	166.774603361921	150.57713616092	136.524944457585	85.1528597045938	112.555768548091	Chumilis06303	GWHBCKI00000002	4800448	4803803	+	982	protein_coding	- && sp|Q42540|UBC7_ARATH Ubiquitin-conjugating enzyme E2 7 OS=Arabidopsis thaliana OX=3702 GN=UBC7 PE=1 SV=1 && PF00179:Ubiquitin-conjugating enzyme	MYB_related
Chumilis05351	64.5837373317135	65.5766459630341	54.4620732699946	77.7860181546399	117.319762345209	160.653998570363	194.412727527468	145.366431795142	110.369503187425	Chumilis05351	GWHBCKI00000001	42540676	42543823	-	1732	protein_coding	- && sp|P24805|TSJT1_TOBAC Stem-specific protein TSJT1 OS=Nicotiana tabacum OX=4097 GN=TSJT1 PE=2 SV=1 && -	NAC
Chumilis11602	103.208377466608	77.0542711739757	123.884517757459	127.74333083306	126.657641396467	154.816331873645	109.778706024947	89.8057500430041	77.2608303608716	Chumilis11602	GWHBCKI00000003	25857352	25859403	-	1343	protein_coding	- && sp|Q9SEC2|MSRA_LACSA Peptide methionine sulfoxide reductase OS=Lactuca sativa OX=4236 PE=2 SV=1 && PF01625:Peptide methionine sulfoxide reductase	-
Chumilis17221	38.4839934519625	44.9299423272282	27.3851666076626	77.4805222638797	67.7441403781451	125.357801304383	207.330470285967	265.708231413873	135.376774307962	Chumilis17221	GWHBCKI00000005	9531855	9537523	+	1780	protein_coding	- && sp|O65355|GGH2_ARATH Gamma-glutamyl hydrolase 2 OS=Arabidopsis thaliana OX=3702 GN=GGH2 PE=1 SV=2 && PF07722:Peptidase C26	-
Chumilis25906	152.70636704463	70.9215440724275	492.364803803075	9.36067586922069	10.2459016093618	45.9479936320606	117.585311319713	47.7734860480159	42.3075891664162	Chumilis25906	GWHBCKI00000008	12905211	12907063	-	1853	protein_coding	- && sp|Q8VZ91|EF103_ARATH Ethylene-responsive transcription factor 6 OS=Arabidopsis thaliana OX=3702 GN=ERF6 PE=1 SV=2 && PF00847:AP2 domain	ERF
Chumilis15087	124.80251647654	88.3737385050472	124.972756618116	95.6645220284672	157.242380795506	109.486775358227	118.895114959287	60.9733264815234	108.196733410435	Chumilis15087	GWHBCKI00000004	21428541	21430435	+	942	protein_coding	- && sp|O82204|RL281_ARATH 60S ribosomal protein L28-1 OS=Arabidopsis thaliana OX=3702 GN=RPL28A PE=1 SV=1 && PF01778:Ribosomal L28e protein family	TCP
Chumilis26112	63.9630638222746	55.56515049452	76.0839649466317	84.0216947208156	139.986576403926	179.506615780722	170.051292374887	112.382321032072	106.761302365981	Chumilis26112	GWHBCKI00000008	14574851	14580992	+	1801	protein_coding	- && sp|Q8H100|AGD8_ARATH Probable ADP-ribosylation factor GTPase-activating protein AGD8 OS=Arabidopsis thaliana OX=3702 GN=AGD8 PE=1 SV=1 && PF01412:Putative GTPase activating protein for Arf	bHLH
Chumilis25456	290.975988499141	199.746179721818	324.973729181996	6.11670858608909	26.9469064557692	13.9832516972646	73.0231961898044	31.7046722861497	19.7248866776648	Chumilis25456	GWHBCKI00000008	9434298	9434900	-	603	protein_coding	- && sp|Q6DST1|Y1465_ARATH Late embryogenesis abundant protein At1g64065 OS=Arabidopsis thaliana OX=3702 GN=At1g64065 PE=2 SV=1 && PF03168:Late embryogenesis abundant protein	-
Chumilis21196	53.0817705506009	48.0270880767512	47.9749648464092	137.981883549147	171.788633753607	187.520550861897	143.530109949785	86.6049302158764	110.083159097263	Chumilis21196	GWHBCKI00000006	24692753	24695341	+	1718	protein_coding	- && sp|Q6FLQ5|AIM32_CANGA Altered inheritance of mitochondria protein 32 OS=Candida glabrata (strain ATCC 2001 / CBS 138 / JCM 3761 / NBRC 0622 / NRRL Y-65) OX=284593 GN=AIM32 PE=3 SV=1 && PF06999:Sucrase/ferredoxin-like	NAC
Chumilis01802	58.7994199721863	63.1335993826606	56.3828705651288	94.4751096974058	139.696670999167	148.515197953912	151.509967657326	147.415017335469	126.56045592393	Chumilis01802	GWHBCKI00000001	11736340	11740944	-	1607	protein_coding	- && sp|Q8RXV3|P2C59_ARATH Probable protein phosphatase 2C 59 OS=Arabidopsis thaliana OX=3702 GN=WIN2 PE=1 SV=1 && PF00481:Protein phosphatase 2C	NAC
Chumilis03738	9.83956859653941	16.0311636472455	5.25466764975871	113.190054778778	120.796616945393	114.985070021223	205.648894238207	168.481168161805	231.215848508639	Chumilis03738	GWHBCKI00000001	27915658	27919251	+	3045	protein_coding	- && - && PF07939:Protein of unknown function (DUF1685)	-
Chumilis22810	21.9962451065852	23.8749871620161	23.1968548914633	48.6287870081483	90.3452314742981	170.325450270452	276.41824004948	120.526000927804	209.945557538225	Chumilis22810	GWHBCKI00000007	14211007	14211786	+	780	protein_coding	- && - && -	-
Chumilis22318	42.9360203127311	51.1184749879799	33.3939299208726	149.209221634726	143.083163924708	158.526589744752	125.523900454954	129.477534153212	151.646068847835	Chumilis22318	GWHBCKI00000007	10966895	10967206	-	312	protein_coding	- && - && -	-
Chumilis26357	290.432049156861	139.439046499642	454.143230018982	31.6882071444	7.67737934365486	23.9856471327898	16.5435800452445	9.66385432828047	11.2181639353709	Chumilis26357	GWHBCKI00000008	16874332	16876937	-	1359	protein_coding	- && sp|P12859|G3PB_PEA Glyceraldehyde-3-phosphate dehydrogenase B, chloroplastic OS=Pisum sativum OX=3888 GN=GAPB PE=1 SV=2 && PF00044:Glyceraldehyde 3-phosphate dehydrogenase, NAD binding domain|PF02800:Glyceraldehyde 3-phosphate dehydrogenase, C-terminal domain	Trihelix
Chumilis22178	127.286554604253	110.214383332035	129.868215966349	180.952157781188	109.095162891597	130.897152574056	48.8502624746499	92.9331592065727	54.3864573319243	Chumilis22178	GWHBCKI00000007	9743272	9745848	-	1491	protein_coding	- && - && PF00564:PB1 domain	MYB
Chumilis23860	131.948450920255	124.314535510538	114.624844766192	113.214095307084	112.734988403128	80.0267321296253	139.037798385246	64.3906442234887	100.722540136826	Chumilis23860	GWHBCKI00000007	19827559	19830955	+	1389	protein_coding	- && sp|Q9ZT66|E134_MAIZE Endo-1,3;1,4-beta-D-glucanase OS=Zea mays OX=4577 PE=1 SV=1 && PF01738:Dienelactone hydrolase family	-
Chumilis18453	125.659907312506	88.2934540991674	127.12726926048	97.776380573323	161.778112611631	122.11680889474	99.0904741843975	61.3802528298115	95.7487001853417	Chumilis18453	GWHBCKI00000006	392153	393722	+	757	protein_coding	- && sp|P51414|RL261_ARATH 60S ribosomal protein L26-1 OS=Arabidopsis thaliana OX=3702 GN=RPL26A PE=2 SV=2 && PF16906:Ribosomal proteins L26 eukaryotic, L24P archaeal|PF00467:KOW motif	-
Chumilis00265	72.6250893307549	65.6164940952503	51.4692743071998	95.6003339515222	123.608180178408	191.327616510724	183.152316198563	85.8466710961184	109.342616308589	Chumilis00265	GWHBCKI00000001	1933760	1934722	+	366	protein_coding	- && sp|Q0WWE3|QCR61_ARATH Cytochrome b-c1 complex subunit 6-1, mitochondrial OS=Arabidopsis thaliana OX=3702 GN=QCR6-1 PE=1 SV=1 && PF02320:Ubiquinol-cytochrome C reductase hinge protein	FAR1
Chumilis17585	93.3919391988464	72.0984287620334	100.00289370947	129.327689576018	123.200505473182	151.096758479767	106.837130437645	96.0785362365661	106.146301288824	Chumilis17585	GWHBCKI00000005	12394693	12397274	+	1700	protein_coding	- && - && -	-
Chumilis11146	65.2885227876199	67.6652326744468	64.1365449311913	134.815526763954	179.342731949721	114.640007909564	137.050971950746	95.6302964342575	118.991975453456	Chumilis11146	GWHBCKI00000003	23514017	23518080	-	2246	protein_coding	- && sp|Q9C7A2|ITN1_ARATH Ankyrin repeat-containing protein ITN1 OS=Arabidopsis thaliana OX=3702 GN=ITN1 PE=1 SV=1 && PF13962:Domain of unknown function|PF12796:Ankyrin repeats (3 copies)	C3H
Chumilis11695	18.5072549412449	22.2172569180023	14.3374659087814	140.629633194111	200.690126170753	202.445312366136	162.502938116147	111.738027971499	101.595176575586	Chumilis11695	GWHBCKI00000003	26308388	26310954	+	1249	protein_coding	- && sp|Q9FHM7|HIR4_ARATH Hypersensitive-induced response protein 4 OS=Arabidopsis thaliana OX=3702 GN=HIR4 PE=1 SV=1 && PF01145:SPFH domain / Band 7 family	-
Chumilis15536	133.941923685586	136.012447268034	158.677185928951	107.528643374964	126.534081895159	112.342913763739	78.8853893485202	46.9680695538292	72.9976262208658	Chumilis15536	GWHBCKI00000004	23551760	23555568	+	2129	protein_coding	- && sp|Q1WIQ6|GAPN_ARATH NADP-dependent glyceraldehyde-3-phosphate dehydrogenase OS=Arabidopsis thaliana OX=3702 GN=ALDH11A3 PE=1 SV=2 && PF00171:Aldehyde dehydrogenase family	AP2
Chumilis20845	17.4547200942168	19.2670950187737	21.7397595020588	34.9195875398583	261.25304695616	264.284367007434	185.407440141224	84.353416214294	84.674050036512	Chumilis20845	GWHBCKI00000006	22970060	22972930	+	2024	protein_coding	- && sp|Q96558|UGDH1_SOYBN UDP-glucose 6-dehydrogenase 1 OS=Glycine max OX=3847 GN=UGD1 PE=2 SV=1 && PF03721:UDP-glucose/GDP-mannose dehydrogenase family, NAD binding domain|PF00984:UDP-glucose/GDP-mannose dehydrogenase family, central domain|PF03720:UDP-glucose/GDP-mannose dehydrogenase family, UDP binding domain	WRKY
Chumilis05382	112.405071812916	73.8198036097365	117.73351383028	93.3819090562058	189.694071782795	163.808160188369	94.5799971949636	53.6854781128674	73.211778338642	Chumilis05382	GWHBCKI00000001	42719539	42724002	+	1779	protein_coding	- && sp|Q8GTE3|RS3A_CICAR 40S ribosomal protein S3a OS=Cicer arietinum OX=3827 PE=2 SV=1 && PF01015:Ribosomal S3Ae family	C3H
Chumilis04856	101.57524586839	55.4544339026622	103.120252593041	89.4142400693501	197.452066816714	165.837591755982	119.289795030709	61.0904245348351	78.5363774592295	Chumilis04856	GWHBCKI00000001	38970489	38972752	-	1645	protein_coding	- && sp|Q9XF97|RL4_PRUAR 60S ribosomal protein L4 OS=Prunus armeniaca OX=36596 GN=RPL4 PE=2 SV=1 && PF14374:60S ribosomal protein L4 C-terminal domain|PF00573:Ribosomal protein L4/L1 family	MYB_related
Chumilis15640	96.354660783403	94.6774283845983	80.0986361122683	115.222681543416	115.7212928266	142.44628009644	115.238117755159	93.7663523144057	117.209601878411	Chumilis15640	GWHBCKI00000004	24067704	24072872	+	1835	protein_coding	- && sp|Q96254|GDI1_ARATH Guanosine nucleotide diphosphate dissociation inhibitor 1 OS=Arabidopsis thaliana OX=3702 GN=GDI1 PE=1 SV=1 && PF00996:GDP dissociation inhibitor	Nin-like
Chumilis16349	33.6224430093051	35.524281572991	29.7025126619574	85.9485630553138	172.820850446761	207.099880113479	153.659514590062	156.517169422626	95.8190761248274	Chumilis16349	GWHBCKI00000005	3552419	3557709	+	1923	protein_coding	- && sp|F4IS56|ILK1_ARATH Integrin-linked protein kinase 1 OS=Arabidopsis thaliana OX=3702 GN=ILK1 PE=1 SV=1 && PF07714:Protein tyrosine kinase|PF12796:Ankyrin repeats (3 copies)	S1Fa-like
Chumilis25616	27.6816456741405	21.9767358575053	31.1730890186674	106.205673596779	140.029792796255	201.605314132392	177.754079460998	158.266465864794	104.809389065304	Chumilis25616	GWHBCKI00000008	10718365	10720643	+	1980	protein_coding	- && sp|Q652B0|HFB2C_ORYSJ Heat stress transcription factor B-2c OS=Oryza sativa subsp. japonica OX=39947 GN=HSFB2C PE=2 SV=1 && PF00447:HSF-type DNA-binding	HSF
Chumilis02919	31.300479315553	31.3713477265723	23.5453156089951	76.4356982409607	209.320331238706	162.236419713805	178.751719589043	148.487075161925	106.714737337746	Chumilis02919	GWHBCKI00000001	18198270	18202761	+	2013	protein_coding	- && sp|F4IS56|ILK1_ARATH Integrin-linked protein kinase 1 OS=Arabidopsis thaliana OX=3702 GN=ILK1 PE=1 SV=1 && PF12796:Ankyrin repeats (3 copies)|PF07714:Protein tyrosine kinase	bZIP
Chumilis09866	47.9401962504145	71.6906410820746	48.5577182926609	125.766657669528	96.0331524220696	71.6241532237767	206.860299365691	186.641732786195	112.691432069965	Chumilis09866	GWHBCKI00000003	14504160	14509867	+	2343	protein_coding	- && sp|Q84WB7|GINT1_ARATH Glucosamine inositolphosphorylceramide transferase 1 OS=Arabidopsis thaliana OX=3702 GN=GINT1 PE=1 SV=1 && PF09258:Glycosyl transferase family 64 domain	bHLH
Chumilis06786	2.85291449907697	3.53332255593608	1.70089637029158	72.3808772176151	207.547730512445	288.598298401781	176.248525332393	98.7285588860088	115.34485799284	Chumilis06786	GWHBCKI00000002	9340677	9343468	-	1422	protein_coding	- && sp|Q9ZQH1|CML48_ARATH Probable calcium-binding protein CML48 OS=Arabidopsis thaliana OX=3702 GN=CML48 PE=2 SV=2 && -	-
Chumilis06316	111.559554779592	129.436724336673	97.0617805059885	81.3596293677763	167.795485377483	172.421017350333	87.9873141707795	61.3944248873025	57.8733153563901	Chumilis06316	GWHBCKI00000002	4907757	4908678	-	922	protein_coding	- && sp|O22582|H2B_GOSHI Histone H2B OS=Gossypium hirsutum OX=3635 GN=HIS2B PE=2 SV=3 && PF00125:Core histone H2A/H2B/H3/H4	-
Chumilis02159	109.255508633922	115.996950522214	242.948938349594	80.8665305927912	112.180286743864	120.706599198373	67.7922535084955	70.5505539700855	46.2426901301424	Chumilis02159	GWHBCKI00000001	13748641	13765514	-	972	protein_coding	- && - && -	-
Chumilis03246	17.0970701445161	12.1200461369668	21.2247497152475	59.6508437799777	164.803772130294	189.085012896841	182.256978826095	175.760475161894	144.413190189472	Chumilis03246	GWHBCKI00000001	20448766	20450816	-	1179	protein_coding	- && - && PF04724:Glycosyltransferase family 17	NAC
Chumilis10677	93.7828895577256	118.319415384376	86.9181833979423	58.609101138554	109.607091868317	148.896005861332	166.522289543368	94.3820303534469	87.8910460030541	Chumilis10677	GWHBCKI00000003	20695652	20697334	-	1683	protein_coding	- && sp|Q9FLW0|Y5241_ARATH Probable receptor-like protein kinase At5g24010 OS=Arabidopsis thaliana OX=3702 GN=At5g24010 PE=1 SV=1 && PF12819:Malectin-like domain	NAC
Chumilis01849	79.9549030265828	95.5205523758044	92.7337577737038	78.1204920862254	112.147642303739	122.691193132601	158.644449506513	122.44657148535	102.272283992496	Chumilis01849	GWHBCKI00000001	11997300	12001030	-	2547	protein_coding	- && sp|F4KIB2|TMN8_ARATH Transmembrane 9 superfamily member 8 OS=Arabidopsis thaliana OX=3702 GN=TMN8 PE=2 SV=1 && PF02990:Endomembrane protein 70	-
novel.528	11.9333426890976	13.9225167256557	11.4420561503676	87.968744322391	157.161901849739	227.658626698234	282.845680917026	77.676748075742	92.7829659471714	-	GWHBCKI00000004	5939477	5940850	-	1374	-	- && sp|P93276|M030_ARATH Uncharacterized mitochondrial protein AtMg00030 OS=Arabidopsis thaliana OX=3702 GN=AtMg00030 PE=4 SV=1 && -	-
Chumilis00764	0.379854346225416	0.276226350522825	0	2.277466260979	54.0671909968364	85.189387553086	305.854158112295	424.199222172869	90.0296773781518	Chumilis00764	GWHBCKI00000001	5512707	5517438	-	1335	protein_coding	- && sp|Q93ZN9|DAPAT_ARATH LL-diaminopimelate aminotransferase, chloroplastic OS=Arabidopsis thaliana OX=3702 GN=DAP PE=1 SV=1 && PF00155:Aminotransferase class I and II	M-type_MADS
Chumilis10269	88.0391583699533	72.2765781888156	99.8600907196772	107.774360583451	177.981144720621	161.232591276668	120.420450311143	63.7993047863453	70.4688640106498	Chumilis10269	GWHBCKI00000003	18161079	18163835	+	456	protein_coding	- && sp|O65806|MGN_EUPLA Protein mago nashi homolog OS=Euphorbia lagascae OX=54672 PE=2 SV=1 && PF02792:Mago nashi protein	-
Chumilis22726	55.8701029868594	66.9138113490329	55.8816029725441	232.298030463621	104.605731383807	46.897623710191	98.6886828523039	115.020223631191	185.390795229873	Chumilis22726	GWHBCKI00000007	13711088	13717148	-	2254	protein_coding	- && sp|P42495|CADH1_ARACO Probable cinnamyl alcohol dehydrogenase 1 OS=Aralia cordata OX=29746 GN=CAD1 PE=2 SV=1 && PF08240:Alcohol dehydrogenase GroES-like domain|PF00107:Zinc-binding dehydrogenase	HB-other
Chumilis24938	57.1168466509847	58.4596511511636	69.5896626774833	100.657545612944	132.147867621821	125.260128727136	107.333399399828	153.39037846274	157.424761062418	Chumilis24938	GWHBCKI00000008	4180335	4184571	+	2975	protein_coding	- && sp|Q94BR1|MRF1_ARATH MA3 DOMAIN-CONTAINING TRANSLATION REGULATORY FACTOR 1 OS=Arabidopsis thaliana OX=3702 GN=MRF1 PE=1 SV=1 && PF02847:MA3 domain	-
Chumilis05806	42.8908720263875	45.9967780720359	52.0786288051704	78.1724258957093	166.656252234142	211.58850439944	151.86842277266	108.519579379441	102.782335552422	Chumilis05806	GWHBCKI00000002	1794540	1797796	-	468	protein_coding	- && sp|F4I171|MD15A_ARATH Mediator of RNA polymerase II transcription subunit 15a OS=Arabidopsis thaliana OX=3702 GN=MED15A PE=1 SV=1 && -	ERF
novel.143	2.71950841747142	2.52788846103114	0.832912793613579	5.82941690723582	61.1137552647555	164.225673273288	362.131786683058	298.855549065528	62.1463184589991	-	GWHBCKI00000001	28090384	28098374	-	1787	-	- && sp|Q9S9M5|WAKLA_ARATH Wall-associated receptor kinase-like 1 OS=Arabidopsis thaliana OX=3702 GN=WAKL1 PE=2 SV=1 && PF00069:Protein kinase domain	bHLH
Chumilis00632	35.9911993048582	25.0675413099463	36.0867510354791	211.104321412139	144.13646888967	152.797873018476	124.503053324448	113.988364302507	115.995043598477	Chumilis00632	GWHBCKI00000001	4687505	4690140	+	1780	protein_coding	- && sp|Q9C9X3|ANXD5_ARATH Annexin D5 OS=Arabidopsis thaliana OX=3702 GN=ANN5 PE=2 SV=2 && PF00191:Annexin	MYB
Chumilis25320	215.258378117481	194.317794367793	142.881171070765	1.59178951390698	71.5235270973347	96.4654438323783	114.360652709902	87.1032424627948	35.5455156720508	Chumilis25320	GWHBCKI00000008	6511921	6513043	+	501	protein_coding	- && - && -	-
Chumilis15944	12.2639163267795	11.3357837335405	12.0890363187575	53.3865192455959	81.1352806929376	245.445062027784	302.730561270389	116.156800186832	123.920878482726	Chumilis15944	GWHBCKI00000005	1336251	1338307	+	858	protein_coding	- && sp|Q8GWL1|HSA32_ARATH Protein HEAT-STRESS-ASSOCIATED 32 OS=Arabidopsis thaliana OX=3702 GN=HSA32 PE=2 SV=1 && PF02679:(2R)-phospho-3-sulfolactate synthase (ComA)	-
Chumilis00024	0	0	0	24.0380448066491	43.2391479247508	321.721368699413	490.683662279519	36.0554493254175	41.9903060662305	Chumilis00024	GWHBCKI00000001	249048	250119	+	1072	protein_coding	- && sp|P30236|HSP41_SOYBN 22.0 kDa class IV heat shock protein OS=Glycine max OX=3847 GN=HSP22.0 PE=3 SV=1 && PF00011:Hsp20/alpha crystallin family	MYB_related
Chumilis14428	80.3030520029907	80.5224210121184	80.4200164498091	87.3365465412363	147.672840393824	165.555013222774	106.01649473641	102.3775851444	106.122859420452	Chumilis14428	GWHBCKI00000004	18086082	18092225	+	2236	protein_coding	- && sp|Q9ZR39|U2A2A_NICPL Splicing factor U2af large subunit A OS=Nicotiana plumbaginifolia OX=4092 GN=U2AF65A PE=2 SV=1 && PF00076:RNA recognition motif. (a.k.a. RRM, RBD, or RNP domain)	NAC
Chumilis27183	99.4448284393741	50.3214912338383	295.111099698994	29.8278105954846	105.518412647854	205.363783637528	85.124182986972	43.7760785665284	40.6329551923482	Chumilis27183	GWHBCKI00000140	5904	7310	+	1407	protein_coding	- && - && PF14009:Domain of unknown function (DUF4228)	-
Chumilis03139	26.3715832089417	30.1287318719107	51.6214108189665	120.978888763773	114.011906301341	103.233463117058	164.14901291341	165.540523516723	178.68983131823	Chumilis03139	GWHBCKI00000001	19737309	19742289	-	3551	protein_coding	- && sp|Q9LRA7|TPS9_ARATH Probable alpha,alpha-trehalose-phosphate synthase [UDP-forming] 9 OS=Arabidopsis thaliana OX=3702 GN=TPS9 PE=2 SV=1 && PF02358:Trehalose-phosphatase|PF00982:Glycosyltransferase family 20	-
Chumilis19952	26.4871268123346	29.7519430067792	19.0953372207091	137.875006661488	141.752653158308	174.164318136519	204.143377562863	113.139968318617	108.199719814592	Chumilis19952	GWHBCKI00000006	17452594	17454167	-	911	protein_coding	- && sp|Q9CPU4|MGST3_MOUSE Microsomal glutathione S-transferase 3 OS=Mus musculus OX=10090 GN=Mgst3 PE=1 SV=1 && PF01124:MAPEG family	GeBP
Chumilis04663	3.50042848164808	34.4192789141113	3.40611212835517	597.097707622912	12.2172816487435	126.035351062762	75.6219370945296	38.4174445148029	63.5044461981831	Chumilis04663	GWHBCKI00000001	36875888	36876720	-	833	protein_coding	- && - && -	-
Chumilis21017	87.6618476912249	63.518187645056	72.9533845305799	19.2844588989512	95.9565662828396	183.31549663534	283.685912592828	86.337385722093	61.4106401822285	Chumilis21017	GWHBCKI00000006	23792973	23793308	+	336	protein_coding	- && - && -	-
Chumilis00536	34.9137474130489	49.8001836093501	36.3879125384076	90.3548785169966	145.551767371869	184.649714714366	130.358877345504	162.09504201275	119.21263467664	Chumilis00536	GWHBCKI00000001	4012992	4019457	+	2986	protein_coding	- && sp|Q8L7W1|MSL3_ARATH Mechanosensitive ion channel protein 3, chloroplastic OS=Arabidopsis thaliana OX=3702 GN=MSL3 PE=1 SV=1 && PF00924:Mechanosensitive ion channel	-
Chumilis13797	85.7619617647658	58.4742146127745	76.7546246401885	83.1889308262886	165.904640905022	168.957763494549	149.491885111907	72.2539203807478	91.8747737884156	Chumilis13797	GWHBCKI00000004	14012059	14014885	-	849	protein_coding	- && sp|Q9SHE7|RUB1_ARATH Ubiquitin-NEDD8-like protein RUB1 OS=Arabidopsis thaliana OX=3702 GN=RUB1 PE=1 SV=3 && PF00240:Ubiquitin family	MYB
Chumilis23700	17.624211052292	13.1496590586098	37.6430578809039	45.1290836373024	185.626914973157	123.074823163241	337.485841577571	114.694617295638	77.6333828427213	Chumilis23700	GWHBCKI00000007	18976676	18977320	-	645	protein_coding	- && sp|O81117|C94A1_VICSA Cytochrome P450 94A1 OS=Vicia sativa OX=3908 GN=CYP94A1 PE=2 SV=2 && PF00067:Cytochrome P450	NAC
Chumilis18029	153.817440739071	62.1953357437067	157.296130773816	129.69052986606	98.2564952815463	115.171137402617	70.4116360984209	69.3928487851481	95.0707710204585	Chumilis18029	GWHBCKI00000005	17200906	17203223	-	1108	protein_coding	- && sp|B3EWI4|PST2_PETHY Photosystem II 5 kDa protein, chloroplastic OS=Petunia hybrida OX=4102 PE=1 SV=1 && -	M-type_MADS
Chumilis16817	16.6170951526892	34.5652552487541	13.0356424741069	113.198903953246	144.175752990928	147.078970838013	150.032341003324	208.183509977502	123.649871522081	Chumilis16817	GWHBCKI00000005	6838877	6841025	+	1859	protein_coding	- && sp|Q96262|PCAP1_ARATH Plasma membrane-associated cation-binding protein 1 OS=Arabidopsis thaliana OX=3702 GN=PCAP1 PE=1 SV=1 && PF05558:DREPP plasma membrane polypeptide	-
Chumilis08155	19.8437727699819	32.0932712926154	7.15085663440623	12.1771343312196	136.245672264901	280.783164994482	262.650796094952	36.5996600988383	162.863980551736	Chumilis08155	GWHBCKI00000002	25840299	25843253	-	2153	protein_coding	- && sp|P48620|FAD3C_SESIN Omega-3 fatty acid desaturase, chloroplastic OS=Sesamum indicum OX=4182 GN=FAD7 PE=2 SV=1 && PF11960:Domain of unknown function (DUF3474)|PF00487:Fatty acid desaturase	HSF
Chumilis02620	0.232617225784831	0.549760127674727	0.128017359133096	19.2055246282287	148.602495503708	100.941304851109	298.369232903178	244.254844018828	137.033323803813	Chumilis02620	GWHBCKI00000001	16553347	16554436	-	1090	protein_coding	- && - && PF05678:VQ motif	-
Chumilis09066	106.178111523946	85.08733860029	42.4970995761175	60.5196416069181	124.402637291085	128.563167863887	189.77637214763	126.362666131958	85.8222834080554	Chumilis09066	GWHBCKI00000003	788331	790411	+	915	protein_coding	- && sp|Q9FMN4|TCLOT_ARATH Thioredoxin-like protein Clot OS=Arabidopsis thaliana OX=3702 GN=At5g42850 PE=2 SV=1 && PF06110:Eukaryotic protein of unknown function (DUF953)	-
Chumilis04855	177.134517201453	151.617119644063	207.529002924068	70.5122716343832	71.976334120371	71.3581092570928	61.7123734010692	70.3701659639688	66.6434388000886	Chumilis04855	GWHBCKI00000001	38958974	38963316	-	2614	protein_coding	- && sp|Q02028|HSP7S_PEA Stromal 70 kDa heat shock-related protein, chloroplastic OS=Pisum sativum OX=3888 GN=HSP70 PE=2 SV=1 && PF00012:Hsp70 protein	GATA
Chumilis23073	76.3765592729454	60.1272154117372	76.1991953436047	64.8690802962912	160.351821639758	205.882943024622	119.986081317235	92.9614844884332	90.2591454877655	Chumilis23073	GWHBCKI00000007	15581185	15583289	-	1360	protein_coding	- && - && PF05180:DNL zinc finger	-
Chumilis16067	80.4399889106521	102.096984574411	80.9216942161497	73.8899267286132	74.76833476848	72.0097074326562	150.26048642598	164.662967591424	146.702052275749	Chumilis16067	GWHBCKI00000005	2004331	2005014	-	684	protein_coding	- && sp|O81103|PPO_PRUAR Polyphenol oxidase latent form, chloroplastic OS=Prunus armeniaca OX=36596 GN=PPO PE=1 SV=1 && PF12143:Protein of unknown function (DUF_B2219)	-
Chumilis23646	69.1490918796512	59.2624956541873	65.1826806912668	114.61492547165	174.452402285613	147.132821916121	106.885448155063	105.207815108198	102.144725293287	Chumilis23646	GWHBCKI00000007	18665102	18668560	-	2307	protein_coding	- && sp|Q9SHY8|SLU7A_ARATH Pre-mRNA-splicing factor SLU7-A OS=Arabidopsis thaliana OX=3702 GN=At1g65660 PE=1 SV=2 && PF11708:Pre-mRNA splicing Prp18-interacting factor	MYB_related
Chumilis05256	0	0	0	9.92721842075601	25.1949750183632	7.46676771254858	487.082007455974	135.891384648891	277.986331047688	Chumilis05256	GWHBCKI00000001	41901940	41902546	-	482	protein_coding	- && - && -	-
Chumilis23304	115.646127003135	93.9672359225022	119.519418805203	89.6531984786691	145.220836043202	129.911251275287	115.254500081239	49.7482348952541	83.0914380806858	Chumilis23304	GWHBCKI00000007	16855119	16857269	+	934	protein_coding	- && sp|P49211|RL321_ARATH 60S ribosomal protein L32-1 OS=Arabidopsis thaliana OX=3702 GN=RPL32A PE=2 SV=2 && PF01655:Ribosomal protein L32	-
Chumilis09156	78.6621669303214	86.7159632384313	90.5294385737595	97.4659399791356	62.1467585352719	93.5120788239084	111.337130840209	172.792484167528	148.536564378122	Chumilis09156	GWHBCKI00000003	1536562	1542681	-	2627	protein_coding	- && sp|Q8LP17|CCD1_PEA Carotenoid 9,10(9',10')-cleavage dioxygenase 1 OS=Pisum sativum OX=3888 GN=CCD1 PE=2 SV=1 && PF03055:Retinal pigment epithelial membrane protein	-
Chumilis15846	46.2205581442255	6.12202834483936	36.0960057236218	26.6088447307645	252.55411908262	201.103832598494	209.37253766362	115.807130920214	47.7448169888106	Chumilis15846	GWHBCKI00000005	893680	894063	-	384	protein_coding	- && - && -	-
Chumilis01563	91.0137936416608	81.3424495136818	56.4273874135551	125.67364257425	148.611323763757	112.361245860117	123.720913330466	73.1099300671418	128.823055105232	Chumilis01563	GWHBCKI00000001	10461888	10465178	+	1262	protein_coding	- && sp|P31166|APT1_ARATH Adenine phosphoribosyltransferase 1, chloroplastic OS=Arabidopsis thaliana OX=3702 GN=APT1 PE=1 SV=2 && PF00156:Phosphoribosyl transferase domain	bHLH
Chumilis24210	96.7215743826922	92.3083491258042	88.4069155525277	46.9313116862774	51.081529551446	120.960935948039	154.710751512599	123.270918348942	166.334532544561	Chumilis24210	GWHBCKI00000008	495177	497915	-	2739	protein_coding	- && sp|Q9FX43|M2K9_ARATH Mitogen-activated protein kinase kinase 9 OS=Arabidopsis thaliana OX=3702 GN=MKK9 PE=1 SV=1 && PF00069:Protein kinase domain	MYB
Chumilis02687	52.3063419238548	50.317985994474	43.4880041924091	102.71821907515	171.998821085667	182.717549593535	151.42565769169	94.3398599015319	91.3552681422717	Chumilis02687	GWHBCKI00000001	16921131	16924330	-	1430	protein_coding	- && sp|P13994|CC130_HUMAN Coiled-coil domain-containing protein 130 OS=Homo sapiens OX=9606 GN=CCDC130 PE=1 SV=2 && PF04502:Family of unknown function (DUF572)	NAC
Chumilis15504	32.2768473141373	39.3696275389293	23.4220135063975	198.50692422494	101.955606641649	96.9273377904574	168.822307398871	128.638470127571	150.33962807084	Chumilis15504	GWHBCKI00000004	23418836	23423528	+	2248	protein_coding	- && - && PF00627:UBA/TS-N domain	-
Chumilis15566	241.143045935232	190.556532145363	328.289236860315	51.4824785342852	17.9021172484579	27.1830153887936	25.6538935311218	18.2449440440951	39.0270953500141	Chumilis15566	GWHBCKI00000004	23718144	23721501	+	1672	protein_coding	- && sp|P13443|DHGY_CUCSA Glycerate dehydrogenase OS=Cucumis sativus OX=3659 GN=HPR-A PE=2 SV=1 && PF02826:D-isomer specific 2-hydroxyacid dehydrogenase, NAD binding domain|PF00389:D-isomer specific 2-hydroxyacid dehydrogenase, catalytic domain	B3
Chumilis07641	0.160679832766455	0.175267194842191	0	2.90592372762202	124.216772352624	408.966345591639	317.255490412955	33.3960423881071	50.6383831082928	Chumilis07641	GWHBCKI00000002	23129206	23129994	+	789	protein_coding	- && - && -	-
Chumilis23226	17.3232606570373	23.9788537428289	12.9202705050995	111.223528760789	124.39414042357	179.256657035971	122.531881877491	167.782044714312	176.397056010794	Chumilis23226	GWHBCKI00000007	16470503	16473794	-	1188	protein_coding	- && sp|P42814|RNS2_ARATH Ribonuclease 2 OS=Arabidopsis thaliana OX=3702 GN=RNS2 PE=2 SV=1 && PF00445:Ribonuclease T2 family	bZIP
Chumilis05456	47.1390598664475	71.7478618558619	71.3895112534268	105.817500197302	87.5725279859881	53.2245492763839	131.934462049771	220.924178234573	144.462138516749	Chumilis05456	GWHBCKI00000001	43150664	43158406	-	6503	protein_coding	- && sp|Q94KE2|TIC_ARATH Protein TIME FOR COFFEE OS=Arabidopsis thaliana OX=3702 GN=TIC PE=1 SV=2 && -	NAC
Chumilis04382	475.261601311161	85.5296141893953	365.588675419827	2.78377950063421	0.909797569587282	0.273478878225563	1.65330365340871	0.736891666225265	0.233025874116059	Chumilis04382	GWHBCKI00000001	34961516	34962875	-	1128	protein_coding	- && sp|O50001|PRU1_PRUAR Major allergen Pru ar 1 OS=Prunus armeniaca OX=36596 PE=1 SV=1 && PF00407:Pathogenesis-related protein Bet v I family	-
Chumilis21850	47.3490028127777	36.3374775825296	48.8150470604118	152.946696784483	181.853180987439	183.643431334151	119.237665991417	68.8960752121596	92.9468928442029	Chumilis21850	GWHBCKI00000007	3941624	3944761	-	1677	protein_coding	- && sp|Q9FR62|P23A_BRANA Co-chaperone protein p23-1 OS=Brassica napus OX=3708 GN=P23-1 PE=1 SV=1 && PF04969:CS domain	-
Chumilis05673	62.9898097878513	70.6269432773884	68.5201795026047	121.211713617288	137.210808129076	118.55771492982	113.448038099858	123.839323810558	115.272950923192	Chumilis05673	GWHBCKI00000002	732333	738712	+	2811	protein_coding	- && sp|Q852L0|HD16N_ORYSJ Casein kinase 1-like protein HD16 OS=Oryza sativa subsp. japonica OX=39947 GN=HD16 PE=1 SV=1 && PF00069:Protein kinase domain	C2H2
Chumilis07739	34.7409895615058	37.9229471098589	38.2948345462622	112.48700262672	141.340670634583	146.4691102412	124.429085159113	172.349430801437	123.287241158015	Chumilis07739	GWHBCKI00000002	23717357	23719626	+	1647	protein_coding	- && sp|O49500|MBR2_ARATH E3 ubiquitin-protein ligase MBR2 OS=Arabidopsis thaliana OX=3702 GN=MBR2 PE=1 SV=1 && PF13639:Ring finger domain	ARR-B
Chumilis01061	44.3382729709312	53.0564926558343	23.7300352851579	50.2939762053818	153.628170596643	260.210821518167	131.032418962314	132.862567725844	80.9150715396415	Chumilis01061	GWHBCKI00000001	7369303	7371070	+	1768	protein_coding	- && sp|Q3E6T0|PT525_ARATH Probable sugar phosphate/phosphate translocator At5g25400 OS=Arabidopsis thaliana OX=3702 GN=At5g25400 PE=2 SV=1 && PF03151:Triose-phosphate Transporter family	bZIP
Chumilis09312	398.452347003135	219.983128511645	272.743759077162	5.97709682946857	6.25763206399057	1.25400070991234	13.4773370987897	0.506837682623231	9.21588914339487	Chumilis09312	GWHBCKI00000003	3332147	3332738	-	492	protein_coding	- && - && -	-
Chumilis01922	9.11464227830104	11.5991371331674	10.0322100392538	26.8760784655067	87.1978533361301	46.7094774234668	283.39569682547	249.09250135406	203.582369551277	Chumilis01922	GWHBCKI00000001	12483661	12483966	+	306	protein_coding	- && - && -	-
Chumilis07492	61.3129852933603	57.9620610799917	44.8517961819884	95.3839005540435	116.573229065094	169.390863752355	167.436359280332	97.0986358049327	116.856234104718	Chumilis07492	GWHBCKI00000002	22086979	22089069	+	672	protein_coding	- && sp|Q9T070|COX6A_ARATH Cytochrome c oxidase subunit 6a, mitochondrial OS=Arabidopsis thaliana OX=3702 GN=COX6A PE=3 SV=1 && -	-
Chumilis00379	86.0702728441292	47.8735956674647	151.786673287221	74.5354465123006	174.184171063102	111.391815663481	153.729229111115	63.371780794863	63.5402909826396	Chumilis00379	GWHBCKI00000001	2750813	2754176	+	1633	protein_coding	- && sp|Q8GYB8|OPR2_ARATH 12-oxophytodienoate reductase 2 OS=Arabidopsis thaliana OX=3702 GN=OPR2 PE=1 SV=2 && PF00724:NADH:flavin oxidoreductase / NADH oxidase family	NAC
Chumilis07693	34.2822361267095	40.8933559782665	36.5752621431107	61.733145313892	115.367447151368	122.443852450196	178.295630135608	185.637748555469	150.269682841425	Chumilis07693	GWHBCKI00000002	23461976	23466599	-	2490	protein_coding	- && sp|Q9SF86|PCRK1_ARATH Serine/threonine-protein kinase PCRK1 OS=Arabidopsis thaliana OX=3702 GN=PCRK1 PE=1 SV=1 && PF07714:Protein tyrosine kinase	GRAS
Chumilis09460	0.0452449636162501	0.0246762699376319	0.0248998789177507	58.9950064989099	137.254749828978	110.919987847332	215.145431094863	225.780450678461	177.053009254907	Chumilis09460	GWHBCKI00000003	5185683	5191105	+	1868	protein_coding	- && sp|Q9LHH5|LNK3_ARATH Protein LNK3 OS=Arabidopsis thaliana OX=3702 GN=LNK3 PE=1 SV=1 && -	-
Chumilis04796	43.4973929383575	35.548418272876	39.7112026706375	46.5284263834785	121.15246362361	115.045574111403	260.666533905915	144.499694864594	117.571504643756	Chumilis04796	GWHBCKI00000001	38250311	38255863	-	3173	protein_coding	- && sp|Q9SUM3|NCPR2_ARATH NADPH--cytochrome P450 reductase 2 OS=Arabidopsis thaliana OX=3702 GN=ATR2 PE=1 SV=1 && PF00258:Flavodoxin|PF00667:FAD binding domain|PF00175:Oxidoreductase NAD-binding domain	C3H
Chumilis06111	96.8122814965489	94.3743904533778	132.439962016979	55.3105732744679	59.3616155403655	103.776234266284	156.810638406189	82.1434813625603	140.515713503148	Chumilis06111	GWHBCKI00000002	3536430	3540329	+	3145	protein_coding	- && - && -	-
Chumilis05728	239.164264530875	451.556678798655	173.957471533538	2.54702613125705	12.0965575217796	23.6312928812052	3.48086856145866	7.95543416237186	7.04998663757111	Chumilis05728	GWHBCKI00000002	1123210	1129175	+	3542	protein_coding	- && sp|O24370|LOX21_SOLTU Linoleate 13S-lipoxygenase 2-1, chloroplastic OS=Solanum tuberosum OX=4113 GN=LOX2.1 PE=1 SV=1 && PF01477:PLAT/LH2 domain|PF00305:Lipoxygenase	MYB_related
Chumilis07238	56.5966018092557	108.264441504442	14.2815132904582	79.9810571001375	251.51480172014	89.0564432735959	103.555636571476	144.76149057797	72.134685097278	Chumilis07238	GWHBCKI00000002	19598322	19601727	+	2016	protein_coding	- && sp|Q9SSV4|INO1_NICPA Inositol-3-phosphate synthase OS=Nicotiana paniculata OX=62141 GN=INPS1 PE=2 SV=1 && PF01658:Myo-inositol-1-phosphate synthase|PF07994:Myo-inositol-1-phosphate synthase	-
Chumilis07366	142.011457043826	112.42749327682	134.50474288632	95.2789757307659	98.3621540058518	98.6741808612272	94.9994327920549	61.4540690180667	81.94127520975	Chumilis07366	GWHBCKI00000002	20919534	20925085	-	1312	protein_coding	- && sp|P48348|14338_ARATH 14-3-3-like protein GF14 kappa OS=Arabidopsis thaliana OX=3702 GN=GRF8 PE=1 SV=2 && PF00244:14-3-3 protein	E2F/DP
Chumilis06545	168.308671817859	110.131159042126	199.268332437675	73.8122546739316	108.555273331672	105.970845092286	57.345055658792	43.4263560962414	52.5643608589878	Chumilis06545	GWHBCKI00000002	6602975	6606494	+	2094	protein_coding	- && sp|P08926|RUBA_PEA RuBisCO large subunit-binding protein subunit alpha, chloroplastic OS=Pisum sativum OX=3888 PE=1 SV=2 && PF00118:TCP-1/cpn60 chaperonin family	B3
Chumilis16283	68.3764463832103	69.8889475146322	61.4284419008099	122.897082433326	139.889720388936	98.9670132993398	133.119605168346	118.816577641388	105.334131723654	Chumilis16283	GWHBCKI00000005	3139546	3144237	+	2317	protein_coding	- && sp|Q39011|KSG7_ARATH Shaggy-related protein kinase eta OS=Arabidopsis thaliana OX=3702 GN=ASK7 PE=1 SV=2 && PF00069:Protein kinase domain	C3H
Chumilis03484	47.8698529600621	44.0672995050786	45.0012560803062	83.8222209834813	159.517119331315	138.082227992472	198.385080001069	107.468070312162	93.9207876264873	Chumilis03484	GWHBCKI00000001	22358795	22364837	+	2523	protein_coding	- && sp|Q6Z1G7|ODPB1_ORYSJ Pyruvate dehydrogenase E1 component subunit beta-1, mitochondrial OS=Oryza sativa subsp. japonica OX=39947 GN=Os08g0536000 PE=2 SV=1 && PF02779:Transketolase, pyrimidine binding domain|PF02780:Transketolase, C-terminal domain	E2F/DP
Chumilis25145	27.6130965152196	15.4276776755219	15.9464031081269	66.2711049412933	232.178116220826	144.748118604389	107.545924820014	178.600928406255	129.19599909444	Chumilis25145	GWHBCKI00000008	5366495	5371407	-	2946	protein_coding	- && sp|P42762|CLPD_ARATH Chaperone protein ClpD, chloroplastic OS=Arabidopsis thaliana OX=3702 GN=CLPD PE=1 SV=1 && PF00004:ATPase family associated with various cellular activities (AAA)|PF10431:C-terminal, D2-small domain, of ClpB protein|PF17871:AAA lid domain|PF07724:AAA domain (Cdc48 subfamily)|PF02861:Clp amino terminal domain, pathogenicity island component	ARF
Chumilis11295	10.466105259199	11.1515482742701	7.1121776190311	54.3870939801888	165.086785695836	261.019392563175	153.811439958567	152.3991417034	101.612663792225	Chumilis11295	GWHBCKI00000003	24261975	24266055	-	1393	protein_coding	- && sp|Q54TS4|YIPF1_DICDI Protein YIPF1 homolog OS=Dictyostelium discoideum OX=44689 GN=yipf1 PE=3 SV=1 && PF04893:Yip1 domain	-
Chumilis24490	48.2400409923732	43.6368577238432	34.9205095743982	132.658819748904	162.18284756891	166.95058066757	142.818304517636	89.8563430436115	94.9641382251555	Chumilis24490	GWHBCKI00000008	1880629	1883433	-	975	protein_coding	- && - && -	-
Chumilis26261	66.9341080856666	76.9799738221055	61.1889718427555	94.735988235285	129.383393148761	141.412816699957	114.74266813609	124.23798964274	104.455642269229	Chumilis26261	GWHBCKI00000008	16077335	16080769	-	1591	protein_coding	- && sp|Q9FNP4|PIA2_ARATH Phytochrome-interacting ankyrin-repeat protein 2 OS=Arabidopsis thaliana OX=3702 GN=PIA2 PE=1 SV=1 && PF12796:Ankyrin repeats (3 copies)	-
Chumilis24722	104.146760722816	134.125924875734	124.939958869751	122.540131663143	86.6559545742663	77.4451533321443	101.544513440371	84.7209287349186	76.8326665124644	Chumilis24722	GWHBCKI00000008	3024547	3026957	-	1507	protein_coding	- && sp|Q2V9B0|MY1R1_SOLTU Transcription factor MYB1R1 OS=Solanum tuberosum OX=4113 PE=2 SV=1 && PF00249:Myb-like DNA-binding domain	MYB_related
Chumilis05791	229.406816494402	378.912539044292	93.4409773584865	16.8525578752771	10.7378147824202	9.01138177454533	66.6611190069739	53.0302749076865	53.6302588713722	Chumilis05791	GWHBCKI00000002	1696529	1700539	+	3138	protein_coding	- && sp|Q9FG72|OPT1_ARATH Oligopeptide transporter 1 OS=Arabidopsis thaliana OX=3702 GN=OPT1 PE=2 SV=1 && PF03169:OPT oligopeptide transporter protein	M-type_MADS
Chumilis24060	76.5687206153421	82.1339303890834	57.5237225789422	125.197224145514	134.601145227999	94.8018118263991	129.65793257852	93.8106936866092	115.870662287913	Chumilis24060	GWHBCKI00000007	20720348	20723341	-	1563	protein_coding	- && - && -	-
Chumilis03621	70.5250788779206	58.0217528322879	58.5862249259522	76.8791627054159	175.168578980404	176.142239484342	118.949833566377	86.5098555055845	88.8386911927488	Chumilis03621	GWHBCKI00000001	26185197	26188262	+	1202	protein_coding	- && sp|Q94G00|PIN1_MALDO Peptidyl-prolyl cis-trans isomerase Pin1 OS=Malus domestica OX=3750 GN=PIN1 PE=2 SV=1 && PF00639:PPIC-type PPIASE domain	-
Chumilis25162	112.184461906492	57.8357774815835	102.567070471252	122.690237918061	177.328099964925	135.170558573765	77.0411240887547	54.2775506683422	68.0722353494727	Chumilis25162	GWHBCKI00000008	5457732	5458316	-	585	protein_coding	- && sp|P30707|RL9_PEA 60S ribosomal protein L9 OS=Pisum sativum OX=3888 GN=RPL9 PE=2 SV=1 && PF00347:Ribosomal protein L6	-
Chumilis18753	38.932150328617	27.933092405038	32.7822066395072	80.0470172845634	138.467534487994	174.457771580408	172.423505738275	122.961024542992	118.736571413986	Chumilis18753	GWHBCKI00000006	2465518	2469268	+	2439	protein_coding	- && - && PF00226:DnaJ domain	-
[truncated: 26,803 more rows]
