# Supplementary material for: Genome-wide identification, phylogenetic and expression pattern analysis of GATA gene family in Cerasus humilis
Source: Front Plant Sci. 2025 Jun 5;16:1596930. doi: 10.3389/fpls.2025.1596930 (PMC12176744; doi:10.3389/fpls.2025.1596930)
Supplement: Supplementary file 3 [file Table3.xls]

## Sheet: Sheet1
primer name	primer sequence(5'-3')
ChGATA1F	TGGGCGAATAAGGGAACACT
ChGATA1R	TGTTCCATGCTCATCCTGGT
ChGATA2F	GTAGTCAGCCTCACAGAGCA
ChGATA2R	GTTACGCTGCATCCTGAGTG
ChGATA8F	AAACATGTGGCGGAAGTAGC
ChGATA8R	TTATGCCACCACCACCACTA
ChGATA10F	GACCTCCTCGACTTCCCAAA
ChGATA10R	TGAGAAAACAGCGTCGTTGG
ChGATA12F	CATTTACGCCACCACCCAAA
ChGATA12R	GAGCTTCCATCCACCAGTCT
ChGATA14F	TCCCAACATCAAGAGGCTGT
ChGATA14R	CAGGCATTGCAAAGGGTTCT
ChGATA15F	CACTTTGTAACGCGTGTGGA
ChGATA15R	GACCTCCTTTTGTCTCCGGA
ChGATA18F	CCACATGGTTTCCTTCGCAA
ChGATA18R	CGACGATGGTGAAGACGAAG
ChGATA19F	ACAAGACTATTGGAGCCCCT
ChGATA19R	GCCATCAACAGTATAGCGGC
ChGATA20F	ACTTTGCAATGCGTGTGGAT
ChGATA20R	CTCTTCACCCTGGAAACCCT
