# Supplementary material for: Genome-wide identification, phylogenetic and expression pattern analysis of GATA gene family in Cerasus humilis
Source: Front Plant Sci. 2025 Jun 5;16:1596930. doi: 10.3389/fpls.2025.1596930 (PMC12176744; doi:10.3389/fpls.2025.1596930)
Supplement: Supplementary file 5 [file Table5.xlsx]

## Sheet: Ch-At
Cerasus humilis ID	Arabidopsis thaliana ID
Chumilis04435.1	AT3G16870.1
Chumilis00510.1	AT4G24470.3
Chumilis04435.1	AT4G16141.1
Chumilis01338.1	AT4G32890.1
Chumilis01338.1	AT5G25830.1
Chumilis04435.1	AT5G49300.1
Chumilis06509.1	AT1G08000.2
Chumilis06509.1	AT2G28340.1
Chumilis06509.1	AT3G45170.1
Chumilis08509.1	AT5G26930.1
Chumilis10293.1	AT2G45050.1
Chumilis10293.1	AT3G60530.1
Chumilis14463.1	AT2G18380.1
Chumilis14552.1	AT3G51080.1
Chumilis14463.1	AT3G50870.1
Chumilis15041.1	AT4G26150.1
Chumilis14552.1	AT4G36240.1
Chumilis14463.1	AT4G36620.1
Chumilis14552.1	AT5G66320.2
Chumilis15041.1	AT5G56860.1
Chumilis18605.1	AT1G51600.2
Chumilis22257.1	AT4G34680.1
Chumilis25938.1	AT4G17570.2

## Sheet: Ch-Mp
Cerasus humilis ID	Malus pumila ID
Chumilis01670.1	NM_001294073.1
Chumilis01670.1	XM_008379458.3
Chumilis01338.1	NM_001328973.1
Chumilis00510.1	XM_029107228.1
Chumilis01338.1	XM_008382723.3
Chumilis04435.1	XM_008352380.3
Chumilis04435.1	XM_029091851.1
Chumilis01670.1	NM_001293953.1
Chumilis01338.1	XM_008395634.3
Chumilis01670.1	XM_008395423.3
Chumilis00510.1	XM_029094545.1
Chumilis04435.1	XM_008342530.3
Chumilis01338.1	XM_008394440.3
Chumilis06509.1	XM_008369110.2
Chumilis06509.1	XM_008361084.3
Chumilis06509.1	XM_008349258.3
Chumilis06509.1	XM_008360911.3
Chumilis08509.1	XM_008352380.3
Chumilis08509.1	XM_029091851.1
Chumilis08509.1	XM_008342530.3
Chumilis10293.1	NM_001328767.1
Chumilis14463.1	XM_008356438.3
Chumilis14552.1	XM_008339667.3
Chumilis15041.1	NM_001294073.1
Chumilis15041.1	XM_008379458.3
Chumilis14552.1	XM_017336619.2
Chumilis15041.1	XM_008395423.3
Chumilis14463.1	XM_008339867.2
Chumilis14552.1	NM_001328838.1
Chumilis15041.1	NM_001293953.1
Chumilis19001.1	NM_001328973.1
Chumilis18605.1	XM_029108199.1
Chumilis19001.1	XM_008382723.3
Chumilis19001.1	XM_008395634.3
Chumilis19001.1	XM_008394440.3
Chumilis22132.2	XM_008348178.3
Chumilis22257.1	XM_029102006.1
Chumilis22132.2	XM_029109511.1
Chumilis22257.1	XM_017336619.2
Chumilis22257.1	NM_001328838.1
Chumilis24079.1	XM_008342530.3
Chumilis25938.1	XM_008370125.3
Chumilis25938.1	XM_017332622.2

## Sheet: Ch-Vv
Cerasus humilis ID	Vitis vinifera ID
Chumilis01338.1	XM_002283709.3
Chumilis01670.1	XM_002279247.3
Chumilis04435.1	XM_010651243.2
Chumilis04435.1	XM_010653922.2
Chumilis01338.1	XM_002283992.3
Chumilis01670.1	XM_002282137.3
Chumilis04435.1	XM_002278333.4
Chumilis00510.1	XM_002283717.3
Chumilis08509.1	XM_010651243.2
Chumilis05700.1	XM_019220522.1
Chumilis06509.1	XM_010652872.2
Chumilis08509.1	XM_010653922.2
Chumilis06509.1	XM_002273466.4
Chumilis08509.1	XM_002278333.4
Chumilis10293.1	XM_002277923.3
Chumilis14552.1	XM_002274836.3
Chumilis14463.1	XM_010650837.2
Chumilis14552.1	XM_002272726.3
Chumilis15041.1	XM_002279247.3
Chumilis15041.1	XM_002282137.3
Chumilis19001.1	XM_002283992.3
Chumilis18605.1	XM_002263671.4
Chumilis22257.1	XM_002274836.3
Chumilis22257.1	XM_002272726.3
Chumilis24079.1	XM_010651243.2
Chumilis24079.1	XM_010653922.2

## Sheet: Ch-Os
Cerasus humilis ID	Oryza sativa ID
Chumilis01338.1	Os01t0745700-01
Chumilis04435.1	Os01t0343300-01
Chumilis01338.1	Os05t0520300-00
Chumilis08509.1	Os01t0343300-01
Chumilis10293.1	Os10t0557600-00
Chumilis14552.1	Os04t0539500-01
Chumilis14463.1	Os05t0578900-01
Chumilis19001.1	Os01t0745700-01
Chumilis19001.1	Os05t0520300-00
Chumilis25938.1	Os04t0544500-01
